# Supplementary material for: Exploring the Drought Tolerant Quantitative Trait Loci in Spring Wheat
Source: Plants (Basel). 2024 Mar 21;13(6):898. doi: 10.3390/plants13060898 (PMC10975456; doi:10.3390/plants13060898)
Supplement: Supplementary file 1 [file plants-13-00898-s001.zip]

Archive with 3 entries (3 files):
- Supplementary figure.docx
- Supplementary figure.tif
- Supplementary Tables.xlsx
