# Supplementary material for: Exploring the Drought Tolerant Quantitative Trait Loci in Spring Wheat
Source: Plants (Basel). 2024 Mar 21;13(6):898. doi: 10.3390/plants13060898 (PMC10975456; doi:10.3390/plants13060898)
Supplement: Supplementary file 1 [file plants-13-00898-s001.zip › Supplementary Tables.xlsx]

## Sheet: Table S1
	Supplemental Table 1. The phenotypes of parents and 186 RILs in different treatments. HD, heading date; PH, plant height; GNPS, grain number per spike; GF, grain fullness; BSS, number of basal sterile spikelet; TGW, thousand grain weight; GWPS, grain weight per spike; TY, total yield; CT, canopy temperature; SPAD, chlorophyll content; NDVI, normalized differential vegetation index; EF, early fill…
Serial number	Treatments	HD	PH	GNPS	GF	BSS	TGW	TY	GWPS	HD-CT	EF-CT	MF-CT	HD-SPAD	EF-SPAD	MF-SPAD	ES-NDVI	HD-NDVI	EF-NDVI	MF-NDVI
45F-7-001	Adequate irrigation	53.6667	105.433	53.9112	4.66667	1.53333	39.4667	6.69395	2.12667	19.8889	23.9389	25.2833	47.8167	50.9333	40.7833	0.33518	0.882695	0.80342	0.761487
45F-7-002		50.3333	99.1833	41.1384	5.16667	1.83333	38.6	7.38155	1.54967	20.1722	22.9556	24.6167	50.1833	51.7333	39.2333	0.308848	0.858885	0.823952	0.711746
45F-7-003		49	107.083	41.0157	6	0.383333	44.5	7.47253	1.87	20.5722	23.1111	24.1333	52.4	52.6	42.45	0.295485	0.849852	0.812477	0.707549
45F-7-004		48.3333	99.3333	45.3238	5	1.23333	35.0833	6.40747	1.57433	20.6444	24.15	25.6944	47.45	50.7667	40.4833	0.27416	0.843492	0.743173	0.604514
45F-7-005		53.1667	116.807	50.7686	6	1.13333	45.0833	7.28036	2.26933	20.0111	23.7	25.1778	46.45	49.9	37.15	0.41492	0.88726	0.81555	0.739104
45F-7-006		51.5	102.863	42.309	5	1.06667	39.9833	6.76673	1.686	19.9833	23.6222	25.6944	50.1333	51.6	40.6333	0.347078	0.866987	0.801012	0.717713
45F-7-007		52.5	104.2	43.9818	4.5	1.06667	39.8	7.04862	1.778	20.0444	23.5722	25.0667	49.8667	52.5667	43.1667	0.282597	0.866923	0.811708	0.775807
45F-7-008		50.6667	107.433	49.2193	5	1.83333	39.15	6.4056	1.91833	20.45	23.6278	24.6667	47.6667	49.6	39.85	0.298628	0.836725	0.790205	0.724371
45F-7-009		48.5	109.55	40.3129	5	1.16667	39.35	7.29918	1.613	20.4278	23.5111	25.1556	48.1333	48.1667	37.4333	0.294787	0.849822	0.775098	0.667474
45F-7-010		52.1667	99.4567	48.1113	4	2.2	34.9	7.07355	1.69833	19.8556	23.5889	24.9278	47.0167	51.0833	39.3333	0.281732	0.855355	0.796198	0.740612
45F-7-011		51.3333	105.53	44.1976	5	1.7	42.5	6.7536	1.87033	20.3278	23.3389	24.45	48.8333	50.4667	41.5	0.337217	0.836022	0.764838	0.641843
45F-7-012		51	102.813	52.8761	4.33333	0.466667	38.6667	7.34537	2.04	19.6111	23.3056	24.6667	47.5167	50.2667	41.3833	0.319157	0.853135	0.767663	0.705139
45F-7-013		50	109.817	45.2509	4.83333	0.833333	41.5333	7.25592	1.87433	20.7778	23.5889	25.3	47.3667	50.2333	37.5167	0.311208	0.804242	0.775365	0.647046
45F-7-014		49.8333	109.067	38.7899	5.66667	1.66667	50.1833	7.24231	1.98667	20.2167	23.35	24.2889	48.7333	51.1	37.35	0.313803	0.867333	0.801338	0.724961
45F-7-015		49.5	80.4667	42.0469	4	1.20833	36.6333	5.65667	1.555	20.5778	23.4944	25.5444	53.3667	54.2833	41.6333	0.265632	0.83876	0.750112	0.590515
45F-7-016		50.5	109.807	38.7644	4.83333	1.5	43.2833	6.70353	1.683	20.5056	23.5444	25.4556	49.3667	51.5	41.05	0.333068	0.863815	0.780092	0.689615
45F-7-017		51.5	110.95	43.8278	5.16667	1.55	40.9667	6.90076	1.80083	20.2778	23.8722	25.0889	48.3333	51.4333	38.6333	0.269225	0.85213	0.792983	0.720055
45F-7-018		49.6667	84.9833	36.4522	4.33333	0.933333	39.7667	6.78833	1.44933	20.5833	23.3722	25.0167	50.0833	51.1167	40.3667	0.31095	0.824697	0.795935	0.615126
45F-7-019		50.6667	104.83	44.3437	5.16667	1.73333	41.7167	7.23543	1.81667	20.6333	23.2778	25.4222	47.2167	48.5667	40.9333	0.316287	0.870692	0.814243	0.776329
45F-7-020		51.8333	102.95	42.161	5.16667	1.63333	41.05	7.13181	1.728	20.0056	22.9611	24.3889	48.2667	48.7333	38.0667	0.305647	0.867842	0.809657	0.739804
45F-7-021		49.1667	105.357	50.1867	5.5	1.6	38.4	7.13869	1.908	20.6556	23.6222	24.5778	49.1833	50.1833	38.4833	0.311347	0.869073	0.788008	0.659158
45F-7-022		54.5	102.75	42.823	4.33333	1.96667	37.1	6.69193	1.59	19.0889	23.6944	25.5389	50.2833	51.9667	40.4833	0.331803	0.891868	0.82713	0.728051
45F-7-023		51.6667	106.593	51.4895	4.83333	1.6	39.6833	6.81951	2.00433	20.2333	23.8333	25.2222	48.7167	49.6667	38.95	0.299132	0.841705	0.810987	0.680627
45F-7-024		50.1667	113.207	52.6831	5.33333	1.2	40.5667	7.86025	2.13667	20.1778	23.6889	24.4556	51.2667	53.1167	40.9	0.343607	0.847483	0.773695	0.674655
45F-7-025		50.5	114.123	42.0264	4.83333	0.766667	45.5167	6.2483	1.94767	20.7389	23.6889	25.0944	49.9	51.9833	39.7	0.372923	0.815845	0.762453	0.655755
45F-7-026		50.3333	100.37	45.9551	4.66667	0.441667	39.8833	6.97583	1.82483	20	23.4444	24.75	50.9333	51.1167	39.35	0.30748	0.8527	0.759692	0.67425
45F-7-027		49.3333	102.717	45.97	5.16667	1.36667	41.35	7.37454	1.90167	20.65	23.3944	25.1556	49.7333	50.8	39.8333	0.340793	0.846722	0.786232	0.681984
45F-7-028		50.8333	114.69	42.9516	5.5	1.3	41.5833	7.83643	1.763	19.9167	23.7611	25.3556	45.7	47.75	39.75	0.37765	0.851223	0.81179	0.73924
45F-7-029		50.6667	103.927	42.3268	4.16667	1.56667	39.35	5.68188	1.668	20.2333	23.1556	24.0556	48.9333	49.7167	39.9167	0.305502	0.865743	0.781835	0.658014
45F-7-030		52.6667	70.7467	46.8327	3.5	1.9	32.6167	5.80807	1.55033	20.3	23.3722	25.7333	49.35	51.1	40.2	0.229288	0.821483	0.83262	0.730892
45F-7-031		55.5	111.28	49.8121	3.5	1.86667	32.0833	5.54667	1.591	19.9778	22.7944	25.3722	44.9	47.8667	45.5667	0.300223	0.895322	0.836053	0.759279
45F-7-032		48	110.75	50.9429	5.66667	1.36667	40.6333	7.70789	2.07333	20.4	23.2111	24.2778	51.65	52.2167	39.3667	0.293188	0.853947	0.795472	0.692299
45F-7-033		49	94.7367	43.3294	4.66667	1.86667	41.3	7.40225	1.819	20.1778	23.7222	25.1667	50.0333	51.55	39.3667	0.374738	0.871975	0.82687	0.714885
45F-7-034		50.8333	99.4933	35.1254	4.66667	1.76667	44.7167	6.21614	1.56433	20.1667	23.6389	25.2611	48.1	51.5	37.95	0.34274	0.865668	0.789842	0.683516
45F-7-035		48.3333	97.2233	40.1105	5.16667	0.966667	43.4667	7.70754	1.736	20.2444	23.2111	25.6167	49.9667	52.6667	42.0167	0.377565	0.848683	0.778525	0.629357
45F-7-036		49.5	106.92	42.7624	5.83333	1.83333	40.7167	6.62304	1.754	20.6	23.5222	25.1611	48.7	51.5667	41.8333	0.322492	0.859373	0.792883	0.6623
45F-7-037		53.8333	120.44	58.5385	4.16667	1.6	36.7333	6.46845	2.16033	18.4333	23.0889	24.2278	49.8333	51.0833	41.6167	0.348622	0.887525	0.807597	0.747934
45F-7-038		48.8333	113.21	37.8213	4.66667	1.21667	40.1333	5.96176	1.5025	20.5056	23.95	24.6056	48.6667	49.7	39.9667	0.309975	0.831415	0.751638	0.688707
45F-7-039		55.1667	103.543	44.564	4.16667	1.6	36.5667	7.0473	1.644	18.1	23.4333	24.2056	50.1833	53.6333	45.6333	0.326113	0.887965	0.825975	0.719418
45F-7-040		51.1667	91.7833	44.298	4.16667	1.86667	34.6	5.53083	1.54333	20.2278	23.2556	25.1278	48.55	49.55	39.9667	0.290597	0.787552	0.722838	0.586716
45F-7-041		47.5	92.9533	33.0276	4.33333	1.56667	41.5333	5.87814	1.38133	20.3722	23.7961	25.1667	49.5667	50.0833	38.3833	0.290005	0.806335	0.742485	0.595462
45F-7-042		50.6667	95.6	53.2977	5.83333	1.03333	41.75	6.87333	2.24	20.2889	23.6889	25.3722	48.95	50.6667	40.6667	0.266407	0.758207	0.751197	0.65061
45F-7-043		54.5	110.683	50.2792	4.33333	2	40.0167	7.03764	2.00867	19.5111	22.7278	24.5056	47.5833	50.4333	41.8	0.361267	0.891447	0.797137	0.781624
45F-7-044		52	112.017	46.9478	4.83333	0.966667	41.0333	7.5419	1.94183	20.0611	23.5944	24.7222	49.1167	51.9833	40.2667	0.282795	0.875263	0.824523	0.760034
45F-7-045		49.1667	101.317	45.2356	4.66667	1.23333	39.7833	6.94729	1.81	20.0111	23.9056	25.3556	50	51.9667	40.5	0.313767	0.848803	0.765103	0.608191
45F-7-046		45.8333	107.05	38.5258	5	1.5	40.8667	6.88833	1.58267	20.6278	24.25	25.1944	50.2	51.1333	38.6833	0.297882	0.832318	0.769875	0.587069
45F-7-047		45.8333	102.3	32.3013	5.16667	1.5	44.9667	5.9478	1.44527	20.8333	24.2056	25.0389	47.9167	50.3667	38.25	0.263072	0.794883	0.734417	0.575877
45F-7-048		48.1667	104.15	44.5963	5.16667	1.13333	39.6167	6.66992	1.76	19.9056	22.95	25.0833	51.15	52.4	40.5667	0.33552	0.810013	0.761312	0.615341
45F-7-049		51	92.52	38.8456	4.5	1.56667	40.6333	7.55572	1.58443	19.3722	23.05	24.3778	51.25	51.6167	41.3167	0.37087	0.886052	0.82284	0.727267
45F-7-050		51.1667	103.85	41.899	5.33333	1.63333	46.5167	6.47345	1.94333	19.9444	23.5389	24.2167	48.2333	49.7667	39.3333	0.289758	0.845363	0.745022	0.690695
45F-7-051		49.3333	110.2	40.8586	4.33333	1.2	40.6667	5.72251	1.664	20.1556	23.7611	24.9333	47	47.5	36.35	0.34242	0.799733	0.711738	0.563139
45F-7-052		50	105.217	44.5096	4.33333	1.53333	38.0167	6.16316	1.71033	20.65	24.0222	25.3778	49.4333	51.45	36.0833	0.279947	0.812827	0.75684	0.633407
45F-7-053		50.5	110.023	38.9783	5.83333	1.5	47.0333	6.60061	1.83667	20.3556	24.2389	25.7611	50.2	52.4167	42.75	0.287065	0.830752	0.751767	0.690889
45F-7-054		51.3333	111.677	43.601	4.83333	1	43.5667	6.42539	1.90667	19.9056	23.7944	24.3833	49.55	51.3	39.8	0.313962	0.864972	0.791947	0.690832
45F-7-055		48.1667	85.6833	44.2352	4.16667	0.3	36.0667	6.69158	1.64667	20.6222	24	25.6333	51.9167	53.6333	43.25	0.314882	0.821953	0.781653	0.616637
45F-7-056		48.6667	95.6667	33.9409	5	1.36667	42.95	7.16147	1.454	20.7944	23.9833	25.3722	50.7833	53.2167	40.65	0.323793	0.837193	0.769555	0.598013
45F-7-057		47.5	97.0133	36.8703	4.83333	0.566667	40.8833	5.51958	1.51	19.5833	23.0278	25.2556	49.5167	50.6167	39.5667	0.276783	0.83626	0.758863	0.612563
45F-7-058		51.5	80.8367	44.1341	3.66667	1.23333	31.7	6.01766	1.432	19.4944	23.45	24.3722	50.2833	51.0667	42.8	0.2447	0.865568	0.815993	0.688129
45F-7-059		53.3333	100.607	45.0776	3.5	2.03333	34.2667	6.38935	1.552	19.8444	23.4611	25.4889	48.5667	49.8833	41.8	0.337848	0.890437	0.801328	0.721933
45F-7-060		51.8333	93.1067	48.0138	3.66667	1.6	35.65	6.25365	1.71233	19.9778	23.4278	24.3278	49.3333	50.5	42.6667	0.328003	0.840732	0.772408	0.689466
45F-7-061		49.5	112.667	44.8381	4.33333	1.35	38.3333	6.35393	1.69583	20.6222	23.5556	25.1667	50.1167	51.2333	39.6167	0.288712	0.847848	0.75117	0.599455
45F-7-062		48.8333	111.75	43.7721	5.16667	0.933333	42.1667	5.94627	1.81	20.6333	23.9889	25.25	48.1333	49.3833	37.4833	0.31082	0.861247	0.782145	0.651324
45F-7-063		47.8333	95.4267	48.8739	4.83333	0.433333	38.8833	6.98465	1.88267	19.3944	23.6222	25.0889	50.9667	51.8667	41.1	0.256523	0.835417	0.773477	0.642559
45F-7-064		50.3333	82.5333	39.9407	3.66667	1.13333	35.4	6.05447	1.42333	20.0833	24.1778	25.1944	48.4167	51.15	43.6	0.252722	0.817998	0.803485	0.690064
45F-7-065		51	87.7567	47.9551	3.83333	1.5	34.5167	6.41553	1.64333	20.0722	23.4944	24.2944	52.3	54.6333	45.5833	0.309377	0.864183	0.80562	0.67952
45F-7-066		50.1667	108.433	43.0102	5.83333	1.7	42.7333	6.2674	1.82	20.5111	23.8222	25.4389	50.3333	54.1833	45.0333	0.316147	0.799805	0.78134	0.677713
45F-7-067		53	100.46	43.5678	4.83333	1.3	34.4833	6.55137	1.50133	19.2111	22.7889	24.1278	44.4833	48	39.0833	0.297238	0.861307	0.788127	0.663145
45F-7-068		50.6667	89.7133	39.056	3.66667	1.1	35.4333	6.37928	1.38	20.1444	23.1444	24.0167	51.8833	53.3167	43.1333	0.281663	0.850363	0.812202	0.684568
45F-7-069		45.5	106.007	48.5346	4.83333	1.06667	41.6833	6.51505	2.01467	20.3667	23.85	25.3056	50.2333	52.15	41.1333	0.276673	0.830458	0.727233	0.593971
45F-7-070		51	98.45	47.32	4.33333	1.83333	34.6167	7.31224	1.65667	19.6222	23.3222	25.1389	51.3	52.4667	40.95	0.303658	0.88264	0.816763	0.675849
45F-7-071		49.5	108.367	43.1974	5.66667	1.46667	39.35	6.95007	1.69033	20.6111	23.85	25.3389	51.5333	50.2	37.05	0.307352	0.856887	0.78835	0.65818
45F-7-072		49.1667	101.15	41.0516	6.16667	1.43333	41.0667	7.24133	1.69233	20.3556	23.3611	25.0111	46.5333	47.7833	39.9333	0.281088	0.860015	0.780073	0.690412
45F-7-073		46.6667	104.94	45.9001	4.16667	0.933333	37.9833	6.41963	1.75033	20.3333	23.0611	24.6833	47.7	49.7167	37.15	0.301825	0.79218	0.74191	0.596692
45F-7-074		50.6667	109.223	43.5777	4.16667	1.46667	44.0833	7.32641	1.95033	19.8389	23.3389	24.8444	50.1667	50.2167	39.7167	0.396112	0.871547	0.795177	0.726731
45F-7-075		49.3333	107.6	41.5578	4.83333	0.933333	42.9667	6.84756	1.78667	19.7167	23.1389	24.1722	49.4833	50.2667	40.2167	0.305947	0.857253	0.784938	0.70593
45F-7-076		49.5	94.1	40.4711	3.83333	1.35833	33.6333	6.61137	1.355	19.2944	23.2056	25.05	50.3667	49.8333	38.4167	0.316525	0.862878	0.80012	0.669867
45F-7-077		49.8333	110.6	44.8317	4.83333	0.866667	45.1	7.2921	2.00667	20.1889	23.0944	24.9722	50.05	50.8167	40.8667	0.30786	0.856467	0.77668	0.676286
45F-7-078		50.6667	99.6167	41.1991	5	1.375	38.3833	6.63783	1.56483	20.0833	23.5611	25.7278	51.1833	52.2	41.7	0.28381	0.825778	0.77117	0.679803
45F-7-079		52	99.6767	40.9057	4.66667	2.43333	37.9167	6.3633	1.54867	19.6833	23.4278	25.1167	46.6833	48.8167	39.8167	0.267248	0.828213	0.787837	0.696245
45F-7-080		49.1667	106.75	36.5085	4.83333	1.35833	39.7667	5.96842	1.44917	20.4389	23.7	25.5889	46.8	48.85	37.8833	0.361975	0.828902	0.767995	0.644485
45F-7-081		54.1667	113.117	50.4692	5.16667	1.73333	41.9333	7.52225	2.14	18.7	23.8778	25.1389	51.1167	50.5667	40.8167	0.332658	0.893515	0.824217	0.722456
45F-7-082		47.3333	105.4	44.6158	5.5	1.36667	40.4333	8.19499	1.81333	19.9556	23.4222	24.8111	52.55	52.45	39.5333	0.288977	0.851453	0.794252	0.654624
45F-7-083		51.8333	112.05	35.0207	4.5	1.76667	42.4833	6.3733	1.483	19.9611	23.85	25.9167	49.7667	51.0833	39.1667	0.296425	0.845428	0.789855	0.729312
45F-7-084		49.3333	99.87	49.2997	4.33333	1.00833	36.8	6.98743	1.832	20.2167	23.6167	24.6222	52.8667	53.6833	41.3	0.291362	0.868712	0.827872	0.740845
45F-7-085		49.8333	101.99	39.5451	5.16667	2.16667	41.0333	6.23753	1.55233	20.1778	23.5333	25.0389	49.9	51.5333	40.2167	0.315795	0.801733	0.776298	0.632007
45F-7-086		50	113.233	47.3017	5.16667	1.96667	40.3333	6.77221	1.91767	20.0833	23.8389	24.7278	47.1167	49.4333	38.3167	0.319783	0.87708	0.797908	0.685298
45F-7-087		49	108.45	54.2077	4.5	1.3	40.5333	6.43741	2.19267	20.0556	23.8056	25.2778	53.15	53.6333	42.3667	0.301702	0.858908	0.766348	0.647515
45F-7-088		54	111.467	46.4696	4.66667	2.69167	39.6	5.79355	1.83833	19.7611	24.0111	25.75	46.1333	48.4333	38.65	0.30325	0.872887	0.764243	0.702905
45F-7-089		50.6667	90.2133	47.132	4.83333	1.6	36.2833	6.68936	1.685	19.6	23.05	24.5722	48.8667	50.05	40.35	0.24186	0.833763	0.806702	0.679893
45F-7-090		48	100.083	45.8996	5.16667	1.46667	46.9333	7.4544	2.15333	20.3	23.4944	24.9817	50.5833	53.7	41.3833	0.322853	0.842567	0.790375	0.665248
45F-7-091		50.5	111.2	44.9381	5.83333	0.9	45.8333	7.29238	2.089	20.3056	23.6944	25.3111	49.9833	53.15	41.4833	0.3114	0.852307	0.772838	0.67051
45F-7-092		49	84.62	33.1699	4	1.26667	35.6	6.3508	1.22643	19.3389	23.5667	24.4333	50.6333	51.3833	40.05	0.239768	0.860308	0.8206	0.715839
45F-7-093		53.5	84.8333	43.1183	3.66667	2.23333	36.4667	5.44999	1.53667	19.9222	23.0722	24.8556	48.1	49.7333	41.5333	0.298155	0.850038	0.825983	0.693638
45F-7-094		53.1667	107.487	43.797	4.5	2.06667	42.4	6.15843	1.84633	19.4611	23.2333	24.8167	48.75	50.1167	40.5333	0.323667	0.845838	0.793728	0.72439
45F-7-095		50.6667	94.3267	40.6849	5	1.3	39.6333	7.65379	1.63667	20.2056	23.8167	25.6167	51.6167	50.9667	41.2333	0.31765	0.833077	0.801242	0.68901
45F-7-096		53.3333	100.9	41.2263	4.5	1.6	39.45	6.71777	1.626	20.05	23.7611	25.5944	47.0667	48.3667	38.7167	0.311232	0.879318	0.81306	0.753752
45F-7-097		48.3333	102.06	44.8937	4.83333	1.3	40.9	7.68497	1.818	19.9167	23.3722	24.7222	50.2333	51.1	40.1167	0.30692	0.842243	0.799635	0.658439
45F-7-098		48.1667	109.567	36.8537	4.83333	0.866667	45.6667	6.65499	1.631	20.4222	23.8778	25.6667	48.1167	50.2667	38.35	0.331355	0.840453	0.735867	0.606679
45F-7-099		47.5	106.817	38.4553	5	0.966667	42.8167	7.33363	1.68267	20.0389	24.1	26.0889	49.8167	50.6167	38.3	0.33798	0.872483	0.776533	0.615806
45F-7-100		54.1667	114.1	39.2245	5.5	2.26667	42.85	6.52477	1.62833	19.7611	23.0944	24.7333	47.6	45.7833	38.7833	0.304048	0.866938	0.793057	0.734958
45F-7-101		50.1667	103.37	38.3901	4.66667	1.63333	39.9333	7.22446	1.52733	20.7667	23.7167	25.5611	50.9167	51.3333	39.45	0.382368	0.861355	0.785577	0.697451
45F-7-102		48	93.6233	45.499	4.83333	1.73333	41.0333	6.31608	1.86333	20.1111	23.2944	24.6222	49.3167	50.1333	40.0833	0.307233	0.845063	0.774662	0.646337
45F-7-103		54	109.29	44.0177	4.33333	0.65	38.9	5.61361	1.69417	19.0444	23.5056	25.4889	49.0167	50.0667	39.75	0.299457	0.883797	0.818723	0.755045
45F-7-104		49.5	103.317	44.5709	5	0.966667	39.0167	7.13647	1.76	20.8056	23.1167	24.95	49.7	50.65	42.2333	0.332213	0.838398	0.768973	0.653318
45F-7-105		50.8333	95.5	39.1024	3.83333	1.93333	41.1	6.87736	1.61267	20.0167	23.2944	25.5278	48.1167	49.15	36.9167	0.274123	0.882173	0.790738	0.715887
45F-7-106		53.6667	101.66	45.6622	4	1.96667	35.75	6.56234	1.63467	18.6389	23.2389	24.8667	46.15	46.3667	36.55	0.30333	0.886372	0.813732	0.701426
45F-7-107		52.1667	112.8	49.5435	4.33333	1.2	39.3	6.80888	1.91267	19.9278	23.7222	25.4278	49.7667	50.7167	38.95	0.299878	0.8726	0.798615	0.754478
45F-7-108		49	102.817	42.2311	5.33333	1.53333	38.6333	7.28349	1.65733	20.6889	23.9444	26	47.3667	50.3833	39.2833	0.269957	0.85671	0.796052	0.663945
45F-7-109		53.1667	106.933	59.8417	4	0.733333	39.2	7.25293	2.37667	18.8667	23.1833	24.3278	52.0167	52.9	42.6	0.293413	0.881905	0.837702	0.771187
45F-7-110		50	97.9833	45.3051	4.5	1.46667	41.6833	6.96396	1.85	19.6722	23.0278	24.3778	50.4333	52.05	41.8	0.346817	0.878322	0.802792	0.717973
45F-7-111		51.8333	107.893	48.1936	4.5	1.7	39.95	6.89757	1.925	20.3111	23.6556	24.3278	48.6	51.0667	41.5	0.290073	0.844558	0.780142	0.738635
45F-7-112		50.6667	105.65	45.6508	5	1.56667	38.65	5.84883	1.75	20.3722	22.9944	25.4333	46.0667	47.15	37.65	0.27626	0.823655	0.78611	0.623225
45F-7-113		52	84.8667	50.5901	4.16667	1.36667	37.6167	6.31261	1.90167	20.1667	23.1444	24.4056	52.6667	53.35	43.8667	0.278135	0.869243	0.838323	0.699917
45F-7-114		51.6667	89.2667	36.5741	4	1.53333	41	6.29212	1.51333	19.8722	23	25.1333	51.25	51.3333	41.2167	0.286785	0.867525	0.815267	0.696528
45F-7-115		52.3333	113.083	39.6662	4.33333	1.86667	44.1	6.60859	1.75867	19.8444	23.5722	24.8889	51.05	52.3	39.4833	0.322117	0.874237	0.800378	0.732057
45F-7-116		53.5	100.95	43.6924	4	2.51667	32.8667	6.31615	1.42133	19.3778	23.5611	24.6222	48.95	50	42.55	0.294422	0.8622	0.806843	0.795482
45F-7-117		51	93.62	43.8078	4.66667	1.86667	38.3	7.71289	1.677	19.9389	22.9778	24.2778	47.1	49.1	40.1833	0.29498	0.840605	0.776083	0.687038
45F-7-118		50.6667	104.717	40.7603	5.16667	2.23333	42.0667	7.30224	1.71667	20.3778	23.55	24.6722	49.9167	51.2833	40.8167	0.315	0.8741	0.771433	0.677229
45F-7-119		51	103.1	48.5981	4.66667	1.73333	39.4167	6.63721	1.89667	19.8167	23.1	25.1222	51.0167	52.05	40.7167	0.320603	0.847722	0.79544	0.678738
45F-7-120		51.1667	91.8833	37.0438	4	0.666667	37.85	6.23712	1.41667	20	23.3444	24.5889	46.9333	47.8333	40.0833	0.29686	0.865413	0.800592	0.644501
45F-7-121		47.6667	104.883	44.3585	5.33333	1.23333	45.1	7.28786	1.973	19.9556	23.5	24.7778	49.2	51.4833	39.2333	0.337058	0.83492	0.761453	0.605996
45F-7-122		48.1667	110.853	54.2368	4.83333	0.966667	40.5667	5.93217	2.11333	20.8556	23.9778	25.0833	49.6833	51.7667	38.4833	0.318947	0.79181	0.768545	0.64279
45F-7-123		54	110.9	46.1828	4.66667	0.933333	40.45	6.83722	1.893	19.1833	23.3333	24.8944	48.9667	50.95	40.7333	0.320945	0.866307	0.823803	0.739154
45F-7-124		50.5	79.4967	37.3986	4	0.6	34.6833	5.82342	1.23567	19.45	22.6944	24.2556	49.6333	51.3167	43.05	0.26974	0.83762	0.795283	0.620958
45F-7-125		47.3333	108.69	52.9946	4.5	0.7	39.4333	6.10135	2.07	20.4556	23.5111	25.0556	53.2833	53.8167	40.2667	0.30117	0.838078	0.750342	0.597791
45F-7-126		48.3333	108.95	45.5386	5.33333	1.36667	42.9667	6.46546	1.98	20.4667	23.9667	25.0722	48.95	50.8	39.7	0.35247	0.857187	0.75514	0.651168
45F-7-127		48.1667	115.467	50.1722	5.16667	1.4	42.8667	7.79886	2.16	20.8111	24.15	25.3167	50.05	51	38.3667	0.330968	0.848318	0.771408	0.688113
45F-7-128		53.1667	106.88	37.0274	5	1.81667	43.7667	6.70811	1.61033	19.4889	23.3889	25.0444	50.2	50.5667	41.3	0.300445	0.883533	0.804015	0.75717
45F-7-129		50.6667	88.8967	45.2063	3.83333	1.03333	37.1	6.5497	1.68333	19.9333	23.1389	24.6056	48.95	48.8167	38.0333	0.285322	0.875188	0.79785	0.646058
45F-7-130		50.5	109.85	43.5096	5.66667	1.33333	40.6333	7.09438	1.75	19.9556	24.1222	24.8278	48.6833	48.6333	38.75	0.319818	0.856688	0.757012	0.657468
45F-7-131		50.1667	112.633	38.5511	5.5	2.23333	40.1	5.84543	1.53867	20.1056	24.0722	25.0944	46.1333	47.0833	38.65	0.284075	0.864952	0.773552	0.683769
45F-7-132		49.1667	108.517	39.8821	4.5	2.06667	37.3833	8.03992	1.46167	20.6667	24.0833	25.8944	51.8	52.8	40.3333	0.319367	0.871158	0.775078	0.642794
45F-7-133		50.5	99.7333	48.2979	4.83333	1.96667	36.2833	7.19078	1.78	19.9556	24.1111	24.9111	50.9167	51.9667	40.2167	0.29731	0.86038	0.795262	0.681172
45F-7-134		51.1667	102.503	43.8273	4.83333	2.1	35.1	6.69068	1.53667	20.2889	23.7444	25.3333	49.9833	51.4333	41.1	0.315097	0.873228	0.777442	0.67587
45F-7-135		49.5	105.317	42.3148	4.66667	1.3	42.3	6.0419	1.78333	21.1222	24.5111	26.3056	50.7	54	40.65	0.325565	0.822797	0.726032	0.559262
45F-7-136		51	113.17	45.8981	5.16667	2.1	39.85	6.41574	1.84633	19.9889	23.9167	24.9222	48.5667	49.5333	39.6833	0.300737	0.86059	0.766338	0.653516
45F-7-137		48.3333	106.65	43.5991	4.5	1.8	37.1167	6.70818	1.628	20.7944	24.0833	25.6278	48.1667	51.2167	41.0833	0.331457	0.833265	0.7132	0.593776
45F-7-138		52.6667	101.433	43.9167	3.66667	2.03333	38.5167	7.21717	1.69833	20.1	23.65	25.2611	48.1667	50.1833	39.5833	0.2947	0.869667	0.780338	0.685098
45F-7-139		51.5	109.627	51.1992	5.33333	2.1	41.1	6.5413	2.12	20.5556	23.9444	25.3944	48.85	50.4333	39.6833	0.299225	0.85556	0.786615	0.703714
45F-7-140		47.8333	99.5	43.4744	5.66667	0.4	38.1167	6.41657	1.69267	19.9611	23.8333	25.2889	48.0833	50.0167	37.8833	0.276402	0.825748	0.70366	0.586326
45F-7-141		48.5	99.19	38.9492	4.16667	1.93333	38.4	7.35502	1.51333	20.0167	23.9389	25.7611	50.3167	51.6667	38.2167	0.323738	0.865067	0.77471	0.632304
45F-7-142		49.8333	87.41	36.029	4.66667	1.59167	41.4333	5.66528	1.41893	19.9833	23.6222	24.9778	50.1	51.5333	41.4833	0.298463	0.79921	0.737317	0.588605
45F-7-143		50.6667	96.0833	34.5287	4.16667	1.66667	39.9	6.77242	1.36167	20.4611	23.4111	25.4389	48.4167	49.4833	39.2167	0.270445	0.873962	0.803467	0.689581
45F-7-144		50.1667	100.42	45.1381	4.16667	1.2	38.3333	6.07704	1.74333	20.5167	23.3222	25.1333	49.1167	50.0833	39.1833	0.355018	0.858873	0.793423	0.630956
45F-7-145		50.5	103.397	39.307	5.5	1.7	42.6667	6.97785	1.68833	20.6889	24.1	25.8333	49.9833	50.2667	39.7333	0.320852	0.854608	0.791065	0.648996
45F-7-146		52.5	100.767	36.991	5	1.56667	44.8333	6.86958	1.64667	20.5333	24.3333	24.9556	47.5833	49.7167	38.4333	0.261827	0.871283	0.763187	0.658249
45F-7-147		50.6667	83.0833	39.3875	4	0.533333	33.2	6.61116	1.29667	20.7667	23.4778	25.7833	47.7167	50.3167	40.8333	0.31045	0.843022	0.80128	0.643035
45F-7-148		48.8333	104.467	39.8515	4.5	1.725	38.5333	7.9795	1.521	20.3056	23.4056	25.4889	49.4667	50.2667	38.9333	0.331405	0.871457	0.801827	0.663631
45F-7-149		49.8333	111.15	58.4695	5	1.53333	39.8	7.04084	2.31	21.1611	23.6556	25.7556	48.15	49.4667	39.55	0.290402	0.850578	0.787795	0.687355
45F-7-150		50.6667	106.633	45.8651	4.83333	2.03333	43.35	6.38997	1.99333	20.1722	23.9222	25.8167	50.7333	52.8833	41	0.305957	0.812225	0.765025	0.650108
45F-7-155		50.5	91.2333	44.8866	4.66667	0.8	35.2333	5.95946	1.56433	20.1222	23.3333	25.2778	47.4167	50.0333	37.7833	0.269633	0.812472	0.753192	0.620461
45F-7-156		52.5	106.1	47.5839	5.66667	1.83333	42.9	7.86338	2.07	19.6167	23.0167	24.3222	44.8833	46.5333	41.2667	0.337935	0.871365	0.812752	0.750839
45F-7-157		52.3333	112.967	46.8114	5	0.833333	43.3833	6.45074	2.02333	19.3278	23.4278	25.1056	47.2333	48.4333	37.1833	0.312853	0.872148	0.785713	0.701757
45F-7-158		48.3333	108.233	49.5473	5	1.33333	38.3167	6.56797	1.916	20.1222	23.2278	24.4056	49.5167	49	41	0.29852	0.84001	0.781953	0.682601
45F-7-159		47.5	103.541	40.1461	5.16667	1.16667	41.5	7.80345	1.66267	20.4	24.0222	25.2	50.7667	52.7667	39.6333	0.282092	0.846465	0.795275	0.618618
45F-7-161		51.1667	124.233	51.9458	5.16667	1.4	42.3833	5.86307	2.16333	19.8722	23.4833	24.8944	51.15	53.45	43.0333	0.319915	0.86434	0.768243	0.658608
45F-7-162		51.6667	104.723	46.9363	5.16667	1.43333	42.0333	7.00188	1.99667	19.9444	23.5111	24.4722	52.15	53.3	42.8333	0.327615	0.888742	0.819153	0.720491
45F-7-163		50.3333	101.373	44.7189	4.83333	1.46667	42.8333	6.49289	1.9	20.3889	23.1	24.6778	48.65	50.85	40.7167	0.37421	0.86299	0.795203	0.633194
45F-7-166		50.3333	98.4667	44.4557	5.66667	1.93333	40.3333	7.27266	1.852	20.3556	23.8611	25.1722	49.7667	52.4333	41.15	0.328433	0.857752	0.74824	0.612258
45F-7-167		50.8333	109.733	49.2252	5.16667	0.966667	41.4	7.70115	1.959	19.6889	23.3444	25.1611	50.5167	51.3167	39.85	0.316812	0.868488	0.804008	0.659553
45F-7-168		50.6667	106.757	47.5558	5.33333	1.2	39.0333	6.7302	1.853	20.2333	23.2444	24.9944	46.4167	49.1833	37.8	0.321515	0.877792	0.8118	0.731742
45F-7-169		50.3333	102.167	51.8706	4.33333	0.966667	38.6333	5.76598	2.02267	20.3611	23.0389	24.5667	47.3333	47.85	37.05	0.292668	0.84967	0.776027	0.652038
45F-7-170		48.5	88.3467	46.3332	5.66667	0.266667	45.15	8.20944	2.1	20.3722	23.8278	25.0444	52.5167	54.8333	44.4	0.3076	0.85573	0.80765	0.705875
45F-7-175		51	111.7	50.0392	4.83333	2.33333	36.6333	6.91694	1.80967	19.9667	23.7444	25.2611	49.1333	48.9	40.0333	0.291145	0.861872	0.797235	0.699657
45F-7-181		51.5	110.967	41.6445	5.16667	1.05833	39.3667	6.52928	1.63333	20.2611	23.8944	25.9333	47.7167	49.8667	38.4667	0.278873	0.863333	0.780295	0.67568
45F-7-182		49	106.6	52.6773	5.83333	1	43.2667	7.43627	2.31333	20.6167	23.6944	25.2556	47.85	50.6167	40.8167	0.349348	0.834913	0.774147	0.690796
45F-7-186		50.5	91.8	41.8521	5.33333	0.5	38.8667	6.99584	1.64267	19.6556	23.6778	25.6444	46.7667	50.2833	41.6167	0.287388	0.802368	0.751387	0.647816
45F-7-187		54.3333	103.783	49.4276	4.83333	0.966667	40.8667	7.09376	2.00333	18.0778	22.7056	24.3389	49.3167	51.5167	39.85	0.299305	0.879398	0.833428	0.7926
45F-7-188		51.6667	99.1333	43.8203	4.66667	0.8	42.1333	6.59894	1.81767	20.7611	23.7833	25.05	47.1167	50.7	41.85	0.281615	0.82542	0.773877	0.717737
45F-7-189		52.3333	101.6	41.1724	3.83333	1.5	42.9333	6.80291	1.75	19.8556	23.5333	24.7722	48.15	51	41	0.310923	0.865957	0.810245	0.726767
45F-7-220		49.6667	106.79	44.9529	4.83333	2.36667	39.8667	7.42426	1.76	19.8111	23.0556	24.5111	47.15	50.3333	41	0.377178	0.873792	0.811558	0.736944
45F-7-222		52.6667	102.433	44.8143	4.16667	2.56667	37.9333	6.26545	1.72533	19.6833	23.5222	24.8444	45.8333	48.3167	38.0333	0.36291	0.871797	0.792168	0.68922
45F-7-223		52.5	105.443	50.5364	4.16667	1.53333	38.9667	6.60533	1.93333	19.6778	23.2556	24.6333	47.2333	50.3833	38.8333	0.292393	0.862022	0.783607	0.661685
45F-7-240		47.5	112.963	41.7546	6.16667	1.3	44.2667	7.52447	1.84833	20.4389	23.9	24.8722	51.4667	53.3	41.3833	0.289202	0.834687	0.773008	0.73255
45F-7-250		48.6667	103.55	40.4374	4.33333	0.8	39.8667	6.59922	1.63433	20.4889	23.4722	25.4278	49.5667	51.7333	38.9333	0.29235	0.812397	0.755915	0.593681
45F-7-252		51.5	104.4	42.3558	4.16667	1.5	40.2667	6.84527	1.75933	20.6111	23.7889	25.0389	48.8667	51.05	38.6167	0.29114	0.849428	0.784233	0.691073
45F-7-253		47.3333	107.283	39.4308	5.16667	1.15	44.05	6.97049	1.77333	20.5833	23.5278	25.4833	48.5167	50.65	39.1167	0.30836	0.826008	0.769253	0.641053
45F-7-256		48.8333	108.367	41.918	5.33333	1.13333	44.85	6.12482	1.839	21.0833	23.7833	25.4556	51.6	54.4167	41.2667	0.37448	0.771438	0.745323	0.622071
45F-7-257		46.8333	110.183	44.5708	5.83333	1.26667	44.9	7.60864	2.03133	20.8167	24.0333	25.2611	52.1333	53.65	41.4167	0.354063	0.841517	0.761602	0.608663
45F-7-261		49.5	97.4833	41.524	6	0.7	45.8	6.45956	1.90667	20.4556	23.6444	25.6444	50.8167	52.2333	40.6	0.350367	0.805915	0.744358	0.598451
45F-7-262		49.1667	96.4333	41.9809	4.5	0.533333	43.7	7.21182	1.82333	19.9444	22.8889	25.8528	50	50	40.1333	0.306333	0.857027	0.757425	0.667318
45F-7-263		51.1667	102.283	48.2017	4.83333	0.933333	40.8167	7.39523	1.95133	20.1167	23.1667	25.1389	48.5167	48.4333	41.1667	0.309172	0.85315	0.8049	0.69714
45F-7-265		48.3333	109.693	42.8948	5.33333	1.3	45.5	7.12411	1.94333	20.3389	23.5611	25.1056	48.2333	49.7	37.6	0.35676	0.841785	0.76649	0.596151
45F-7-266		50.1667	107.433	41.8599	4.66667	1.1	36.7667	6.42997	1.52633	20.6056	24.4167	26.2222	47.8167	49.8667	38.6833	0.280397	0.84252	0.748208	0.617636
45F-7-267		51	102.43	42.6093	5	2	36.65	7.36565	1.53867	20.4722	23.9389	24.85	45.7	47.35	38.15	0.321255	0.875285	0.80282	0.726102
45F-7-268		50.6667	106.59	52.8092	4	1.26667	36.5667	5.84675	1.88433	21.0611	24.2778	25.8056	47.4167	47.6667	37.95	0.238453	0.818118	0.733747	0.605247
Parent-XC21		52.8333	79.3867	44.3595	4.5	2.21111	37.85	6.29455	1.68578	19.9333	23.1222	25.2	53.3667	57.5333	44.8167	0.344973	0.872642	0.840642	0.724699
Parent-XC7		50	94.9233	36.3742	4.66667	1.23333	38.35	6.73874	1.36333	19.6944	23.4	25.1278	50.9333	50.9167	41.35	0.326445	0.841077	0.81802	0.646488
45F-7-001	Drought stress	53	94.88	56.3012	4	2.23333	35.25	5.45694	1.44667	22.1056	27.6278	26.6056	51.05	53.8333	48.7667	0.345815	0.869712	0.714977	0.532935
45F-7-002		50.1667	92.1167	51.291	4	2	36.1333	6.38122	1.42667	23.2556	28.8333	27.5389	53.3167	54.1833	42.3833	0.303012	0.856048	0.713477	0.476348
45F-7-003		48.8333	98.6567	51.0454	5.66667	0.3	41.9167	5.95766	1.77333	23.2	27.9667	27.0333	52.4167	56.2333	40.1667	0.307742	0.82941	0.66905	0.497368
45F-7-004		48.1667	95.83	50.4654	4.66667	1.4	35.7667	6.13128	1.65	24	27.2167	27.2333	51.0833	53.2333	44.6833	0.317428	0.809867	0.628007	0.475648
45F-7-005		52.5	103.843	49.859	4.5	1.6	38.6333	5.08317	1.60333	23.4611	27.7111	27.2722	50.5833	53.6333	41	0.378447	0.866345	0.628105	0.450582
45F-7-006		50.6667	91.3367	49.5511	3.66667	1.23333	36.0333	5.06199	1.16333	22.5	27.6333	27.3889	53.05	54.6833	40.0667	0.336645	0.82898	0.638427	0.454405
45F-7-007		52.6667	103.693	48.9376	3.83333	1.13333	35.8833	6.15746	1.59	21.8667	26.8667	27.0444	54.5	55.7833	46.8167	0.247262	0.844583	0.76612	0.561398
45F-7-008		50.1667	103.49	47.5515	4.16667	2.56667	37.3333	5.73723	1.45667	23.1056	26.6833	27.0778	50.8333	53.3	41.9	0.329102	0.846418	0.715083	0.507215
45F-7-009		49.1667	102.723	47.5279	3.83333	1.16667	33.2167	5.13158	1.27	23.4111	28.65	27.2944	51.4167	53.25	41.25	0.238202	0.808293	0.674612	0.426813
45F-7-010		51.3333	90.6567	47.4308	4	3.46667	33.1667	5.33145	1.18	24.2778	28.6222	27.7944	51	53.3167	42.4833	0.316357	0.823047	0.658657	0.443068
45F-7-011		50.8333	99.8367	46.9708	4.83333	1.33333	41.2667	5.77619	1.79333	23.5944	26.6167	26.6778	52.1667	53.8333	40.5333	0.357087	0.867148	0.702032	0.53531
45F-7-012		50.5	93.5633	46.8203	4.33333	1.26667	36.8	5.65188	1.59	23.9056	28.2611	26.8556	51.6833	53.9833	42.4	0.294808	0.832035	0.633123	0.413298
45F-7-013		49.6667	101.23	46.458	4.5	1.36667	37.5333	5.92363	1.55333	23.0333	28.0167	27.0778	51.0333	54.55	43.3333	0.314292	0.839938	0.715833	0.515292
45F-7-014		49.6667	102.943	46.4227	4.5	2.06667	44.2833	5.76841	1.44667	23.7222	28.4556	27.3944	50.95	52.4667	40.9833	0.31153	0.84101	0.684615	0.537622
45F-7-015		49.3333	78.82	46.4096	3.5	2.00833	33.6167	5.34589	1.12083	23.3833	28.0889	27.6778	56.65	57.1333	44.75	0.354452	0.836832	0.679513	0.410863
45F-7-016		50.6667	100.3	46.1869	5.16667	1.56667	42.5333	6.15218	1.66667	23.8389	26.9611	27.0611	52.1167	54.3167	43.7167	0.288803	0.845665	0.71007	0.549423
45F-7-017		50.5	105.113	45.812	4.5	1.93333	38.5833	6.13454	1.54	23.0111	26.5722	26.2444	52.2333	53.5833	48.4167	0.249832	0.851073	0.764285	0.637638
45F-7-018		49.8333	82.1033	45.5429	3.5	0.5	31.6333	5.12151	1.46	23.3	27.6556	27.4167	53.2667	55.3333	43.9333	0.261468	0.79836	0.676537	0.432987
45F-7-019		50.3333	94.8733	45.4038	4.83333	2.16667	37.5	5.74459	1.35333	23.3111	28.1444	27.1111	48.35	52.3833	41.7833	0.312147	0.840067	0.650457	0.44949
45F-7-020		51	96.4233	45.0507	4.83333	1.9	39.5167	6.29358	1.39333	23.5167	27.9	27.5111	49.5667	52.7	44.5833	0.309812	0.872537	0.722043	0.54531
45F-7-021		49.6667	92.3167	44.9431	4.66667	2.56667	37.1833	5.80154	1.42	23.4444	27.9222	27.3611	51.25	53.1333	40.7333	0.378923	0.845402	0.62438	0.486552
45F-7-022		54.3333	96.43	44.6295	4.33333	2.46667	36.3	5.92995	1.53333	22.2	27.8778	26.8389	52.1167	54.9667	48.45	0.334483	0.878203	0.749242	0.572553
45F-7-023		51.1667	105.853	44.5818	4.5	2.93333	34.5667	5.59084	1.30333	22.7222	28.7722	26.4444	51.05	53.1333	42.4167	0.301787	0.854233	0.701155	0.534003
45F-7-024		50.3333	102.363	44.248	4	2.53333	34.95	5.29193	1.34	24.0183	28.9944	27.5611	52.9833	54.4333	45.4833	0.397808	0.846155	0.63811	0.443503
45F-7-025		49.3333	103.017	43.9263	4.16667	0.9	43.0167	5.28888	1.78333	24.0333	28.3222	27.4333	52.4333	55.55	37.3667	0.281822	0.84387	0.70161	0.4999
45F-7-026		50	96.7167	43.3952	4.16667	0.766667	36.45	5.76119	1.58	23.4722	27.6667	26.9389	51.9	53.4333	39.9167	0.341047	0.83243	0.677057	0.501382
45F-7-027		49.3333	95.4867	43.3562	4	1.96667	35.65	5.56563	1.47	23.8278	28.9167	27.8111	51.3167	52.9333	42.9667	0.379562	0.83599	0.65052	0.46508
45F-7-028		49.6667	106.693	43.3173	4.5	1.3	38.9	5.86071	1.56333	23.5944	28.8389	27.7278	50.7333	53.25	44.5	0.289445	0.813953	0.678432	0.4432
45F-7-029		50.5	98.5433	43.1397	3.83333	1.43333	35	5.41096	1.35333	23.9833	27.5333	27.4444	51.9667	53.7167	44.8333	0.346005	0.872983	0.720683	0.538418
45F-7-030		51.1667	69.23	43.1035	2.66667	1.53333	27.45	5.0199	1.32333	22.4556	27.4444	27.3778	53.7667	56.2667	49.5167	0.265857	0.84021	0.745532	0.545185
45F-7-031		55.5	94.4267	43.0693	3.66667	1.86667	33.6333	4.62523	1.30333	22.9278	27.8167	27.2722	49.4	52.5333	50.6333	0.35822	0.832142	0.730882	0.573668
45F-7-032		48.6667	96.32	42.9996	5.16667	1.5	39.4	6.75909	1.56333	23.9333	27.9556	27.3333	52.1667	54.6333	42.2333	0.280443	0.820565	0.689028	0.474665
45F-7-033		49	88.0467	42.9284	4.33333	1.8	40.1333	6.0628	1.56333	23.7778	28.2333	27.1722	51.8	54.6	41.45	0.403592	0.84946	0.698243	0.50211
45F-7-034		51	90.4467	42.8649	4.16667	1.9	43.9333	5.98141	1.41	22.4389	28.3167	27.7778	52.1167	53.2667	38.35	0.366253	0.844422	0.63076	0.456187
45F-7-035		49.1667	90.4667	42.844	4	1.26667	42.4	6.47817	1.41	23.4389	28.0556	27.4611	52.8667	54.8	42.2333	0.375597	0.841103	0.676493	0.421407
45F-7-036		49.6667	100.683	42.6107	4.83333	1.3	41.45	6.10378	1.89667	23.0667	27.8556	27.1611	52.65	55.5667	45.6833	0.311845	0.825242	0.691803	0.476325
45F-7-037		53.8333	103.967	42.4429	4	2.43333	34.8833	5.75959	1.67	22.65	26.9167	27.3278	51.3333	53.6667	47.6333	0.380842	0.881707	0.713478	0.561525
45F-7-038		49.1667	111.143	42.4404	4.33333	0.933333	36.3167	4.97525	1.61	23.6056	27.1389	27.5944	51.8667	52.8333	39.7333	0.371562	0.807655	0.657398	0.45217
45F-7-039		55	93.45	42.3816	4.16667	1.73333	36.2167	5.31999	1.26667	20.8333	27.6278	26.7444	52.7833	55.15	52.6833	0.337315	0.875885	0.742507	0.537553
45F-7-040		50.3333	91.2033	42.3577	4.66667	1.3	35.2	5.41624	1.58333	24.1389	27.0667	27.7444	51.4	53.4833	44.0833	0.324953	0.835275	0.65128	0.505382
45F-7-041		48	91.1033	42.2127	4	1.73333	37.6333	6.05891	1.41667	23.0833	28.6644	27.9889	52.6667	53.7167	37.7167	0.313225	0.839013	0.707923	0.413208
45F-7-042		50.5	86.7967	42.1965	4.16667	2.2	36.35	5.95349	1.55667	23.3389	28.5944	27.6722	52.3833	53.95	39.9833	0.299177	0.824143	0.653457	0.462092
45F-7-043		54	98.82	42.1639	4.16667	2.7	40.7833	6.15621	1.25	22.1833	27.8278	27.1444	50.6333	52.75	50.0167	0.344472	0.887618	0.731938	0.614548
45F-7-044		51	111.377	41.9942	3.83333	1.46667	36.05	5.75438	1.49333	23.2389	28.2	26.8889	53.6667	55.2	45.2167	0.34672	0.857922	0.687495	0.559652
45F-7-045		48.3333	91.5267	41.9508	4.66667	1.43333	39.4	6.41803	1.65667	23.6833	27.6833	27.4056	53.65	54.5667	45.5833	0.304118	0.843407	0.662593	0.464172
45F-7-046		47	99.7033	41.8763	5	1.9	40	6.76881	1.29667	23.0278	27.9278	27.8111	50.2333	53.55	38.9167	0.262872	0.833567	0.714983	0.405035
45F-7-047		47.5	98.2067	41.8064	4.16667	1.4	39.45	5.16644	1.58333	23.3444	28.6944	28.0056	52.7833	52.1	40.2167	0.286625	0.759183	0.596075	0.369787
45F-7-048		49.6667	99.36	41.6962	4.16667	1.16667	38.5	5.88974	1.88667	23.9	27.5	26.8889	53.7333	54.7333	42.2833	0.27475	0.84269	0.654133	0.45395
45F-7-049		50.6667	85.17	41.6933	5.33333	1.86667	44.0167	6.80728	1.72	23.0056	27.0056	27.1	53.7667	55.4667	42.65	0.401123	0.858548	0.693207	0.52276
45F-7-050		50.1667	92.32	41.6535	4.66667	2.43333	43.5667	5.78821	1.46333	24.5389	28.1778	26.7944	50.4667	52.5167	45.2167	0.385025	0.843772	0.647753	0.487757
45F-7-051		49	103.58	41.6525	3.66667	1.6	35.1667	5.10435	1.25333	23.9722	28.9667	27.6111	48.7833	50.4667	36.4833	0.387815	0.802502	0.59029	0.39848
45F-7-052		49.1667	98.7667	41.6374	4.16667	2	36.4833	5.47708	1.66333	23.7	28.4389	27.5667	50.3333	53.75	43	0.25304	0.829775	0.654013	0.490532
45F-7-053		49.6667	106.697	41.6154	4.33333	2	43.5833	5.83106	1.45667	23.5556	28.8222	27.0944	54	54.6667	41.5667	0.305168	0.836997	0.65735	0.493995
45F-7-054		50.6667	106.507	41.6107	4.16667	1.24444	37.95	5.2238	1.53889	23.8444	28.3444	27.3	52.3333	54.7	43.5167	0.305325	0.842995	0.717177	0.513978
45F-7-055		49	83.19	41.5827	4.66667	0.6	36.4667	6.24684	1.52333	22.7556	28.3	27.7833	53.7	54.9167	44.6167	0.340968	0.820985	0.694053	0.508952
45F-7-056		48.8333	95.4867	41.508	4.5	1.43333	38.9667	5.99919	1.33	23.3611	27.9722	27.7444	54.0333	53.4167	42.3667	0.305185	0.848163	0.639273	0.417893
45F-7-057		48.5	94.3533	41.3829	4.16667	0.966667	41.3667	5.47972	1.42333	23.5056	27.9667	27.3611	52.7333	53.7333	39.7667	0.301027	0.80617	0.651195	0.424203
45F-7-058		50.5	71.68	41.2853	3.83333	1.7	29.9	5.55542	1.1	24.4444	28.0333	27.6556	53.0333	54.9	43.1	0.237137	0.82377	0.692032	0.489533
45F-7-059		52	92.4833	41.2702	3.66667	2.26667	33.7167	4.91163	1.32333	23.2222	28.3778	27.4889	52.1167	54.6167	45.0833	0.28856	0.85401	0.719918	0.555218
45F-7-060		51.6667	85.8133	41.2079	3.33333	1.36667	33.3167	5.30825	1.64333	22.85	27.85	27.4389	53.0333	55.2667	45.6167	0.34856	0.854475	0.693323	0.489048
45F-7-061		49.6667	105.557	41.1281	3.16667	1.8	32.7	4.86045	1.26	24.3222	28.8722	28.0722	51.7167	54.4333	37.7333	0.309482	0.828427	0.63773	0.377692
45F-7-062		50	108.747	41.0976	4.16667	1.43333	38.5	5.56215	1.50667	22.8389	27.0111	26.1278	50.9333	51.7333	40.9833	0.35428	0.854548	0.733207	0.529273
45F-7-063		49	89.0233	40.9865	5.16667	0.766667	39.1167	6.37935	1.64	24.2389	27.5111	27.6444	51.9667	55.1333	47.7667	0.299312	0.812623	0.696562	0.490523
45F-7-064		50.5	79.4033	40.9262	4.16667	1	34.1	5.75925	1.43667	23.5444	26.9778	27.2167	52.0167	54.4833	48.7833	0.233618	0.79982	0.686675	0.528972
45F-7-065		50.5	78.6133	40.8461	3.66667	1.53333	34.0333	5.36964	1.24	23.8333	27.35	27.8778	57.4167	58.8667	47.4167	0.285125	0.79704	0.612578	0.403498
45F-7-066		50	105.257	40.7444	5.16667	2.43333	38.9667	5.8046	1.53333	23.9444	28.7611	27.2	53.45	54.9167	44.75	0.379098	0.856965	0.671552	0.506253
45F-7-067		52.8333	96.1233	40.6828	4.5	2.3	33.85	5.91759	1.32333	22.8278	28.3333	26.7333	48.9833	49.7167	47.5833	0.325505	0.862128	0.701878	0.540367
45F-7-068		50	90.7033	40.5948	3.83333	1.03333	36.1	6.18524	1.49667	23.9167	28.1333	27.6167	56.3167	57.05	48.6833	0.31719	0.86851	0.723172	0.468247
45F-7-069		46.6667	97.63	40.5754	4.66667	1.7	39.25	6.33004	1.51667	23.9556	27.5778	27.7222	51.9667	54.25	40.95	0.28407	0.805315	0.660038	0.404255
45F-7-070		50.3333	90.72	40.4466	3.83333	2.1	33.45	5.46569	1.41333	23.6667	28.2889	27.9611	53.8333	55.6	41.95	0.312573	0.846162	0.658547	0.416212
45F-7-071		49.6667	96.16	40.2934	4.83333	1.93333	36.9167	5.62042	1.34667	23.8833	27.7611	27.5111	49.9333	51.5333	39.9167	0.287817	0.845035	0.651655	0.418328
45F-7-072		49.5	92.67	40.2913	6	1.9	41.9333	5.94488	1.44	24.0611	26.9556	26.3944	49.4	52.4167	44.1667	0.27047	0.828387	0.652343	0.529132
45F-7-073		47.8333	99.1333	40.2137	4.16667	1.66667	35.9	6.46157	1.36333	23.7222	27.9056	27.2611	49.3667	49.9667	39.1	0.32076	0.808775	0.646763	0.439658
45F-7-074		50.5	99.73	40.1606	3.5	1.83333	38.0833	5.62049	1.42333	22.65	27.4944	26.8389	50.7167	51.1667	40.4833	0.397937	0.866698	0.684917	0.524842
45F-7-075		49.6667	100.977	40.1409	4.83333	1.06667	43.6667	6.04752	1.62	23.8278	27.2	27.4278	51.95	54.1167	41.4167	0.296883	0.835353	0.725468	0.479172
45F-7-076		49.3333	86.8433	40.0192	4.33333	1.45	34.9	5.47416	1.4	23.8833	28.1889	27.5278	50.9833	53.2833	39.9167	0.317562	0.819642	0.599847	0.3587
45F-7-077		49.6667	105.673	39.9303	3.83333	1.66667	39.2667	6.02829	1.65333	23.65	28.0278	27.4	52.6333	55.5667	46.2	0.388557	0.858555	0.683643	0.462197
45F-7-078		50.5	96.2833	39.897	4.66667	0.633333	37.4333	5.74452	1.89333	22.9611	27.4611	27.1889	53.35	55.9333	44.4	0.314617	0.760635	0.647598	0.50574
45F-7-079		51.8333	90.6967	39.7903	5.16667	2.46667	39.9167	6.06169	1.58	23.8778	27.6333	26.7444	49.9	52.5167	41.8833	0.24608	0.831012	0.676425	0.529247
45F-7-080		49.5	106.7	39.7727	4.33333	1.4	35.1667	4.87733	1.12333	22.6889	27.6167	27.5	49.8167	52.0667	37.4833	0.321987	0.836465	0.683513	0.486612
45F-7-081		53	104.597	39.7527	4.5	2.46667	37.0667	5.69042	1.55667	23.3111	27.7389	27.2444	52.8667	54.8667	46.6333	0.372433	0.87788	0.758305	0.556502
45F-7-082		48	102.37	39.7096	4.66667	1.46667	39.7	6.95146	1.53333	23.4556	26.7222	26.95	54.3	54.5667	44.8667	0.273645	0.838878	0.74435	0.495942
45F-7-083		51.8333	108.033	39.6645	3.83333	1.96667	40.1	5.06345	1.5425	23.8389	28.4167	26.8944	53.1333	54.4	49.5833	0.349287	0.845017	0.691038	0.548327
45F-7-084		49	87.8433	39.6641	4.16667	1.23333	35.1	5.91314	1.56333	24.0056	29.5722	28.0444	54.95	55.7667	41.3833	0.300055	0.834253	0.585617	0.423987
45F-7-085		50.1667	101.623	39.6593	4.66667	2.73333	40.8667	5.89064	1.44	22.7444	27.6	27.4278	50.7167	54.2833	37.8667	0.319137	0.805842	0.648418	0.438007
45F-7-086		49.8333	106.87	39.6528	4.33333	2.1	35.9167	5.64973	1.53333	23.4056	27.1222	26.75	51.15	52.2833	38.4833	0.287122	0.859887	0.730357	0.515117
45F-7-087		49.5	109.28	39.5698	4.33333	1.23333	38.6167	6.09503	2.13	23.0111	28.2889	27.2778	53.3167	54.4333	41.4167	0.31558	0.853237	0.675908	0.46359
45F-7-088		53.3333	105.693	39.5022	3.66667	2.7	35.0667	5.14554	1.32667	22.3	27.6222	27.0889	49.3333	50.1	39.9	0.381273	0.874782	0.683502	0.491525
45F-7-089		49.6667	87.15	39.4576	3.5	1.9	31.3167	5.60681	1.34	22.3778	28.1944	27.2611	51.1	50.8	42.7333	0.310542	0.830945	0.709857	0.471272
45F-7-090		47.8333	96.41	39.4065	4	2.30833	41.9167	5.9153	1.5275	23.5944	29.0889	27.4444	52.35	54.5833	40.6167	0.36049	0.808025	0.70312	0.452615
45F-7-091		50.1667	102.623	39.4	5.5	1.7	41.6333	6.06447	1.44	24.0778	28.1667	27.3056	53.4333	55.5333	45.9	0.283953	0.832988	0.692292	0.52329
45F-7-092		49	81.7167	39.371	3.66667	0.933333	33.3	5.22241	1.40333	23.8444	27.8722	27.9	52.6667	54.8	40.6	0.308512	0.83222	0.694982	0.481102
45F-7-093		52.6667	73.5667	39.3497	4	2.5	33.7	5.53167	1.33333	23.0611	28.05	27.7278	49.7167	53.2667	49.0833	0.314025	0.845533	0.666418	0.487332
45F-7-094		52.6667	103.533	39.2814	4.33333	1.86667	40.3667	5.93307	1.89333	23.5056	27.8667	26.7	50.9667	53.5333	50.1833	0.340765	0.857477	0.710423	0.618825
45F-7-095		51	99.0433	39.2752	4.33333	1.33333	35.2333	6.93972	1.72	22.0944	27.2444	26.6222	53.3667	55.1833	42.6667	0.328437	0.864047	0.776835	0.517735
45F-7-096		53	90.3167	39.2071	3.66667	2.53333	35.9167	5.10012	1.41	23.9111	29.0778	27.7722	50.1833	51.0167	42.85	0.344845	0.860955	0.673237	0.49682
45F-7-097		48.6667	90.3833	39.1806	4.33333	1.475	36.9667	5.99586	1.665	23.1778	28.75	27.85	52.45	54.6	35.4167	0.312543	0.805743	0.620943	0.381908
45F-7-098		48.5	101.537	39.107	4.33333	1.53333	41.6	5.36555	1.38667	23.2778	28.05	27.8722	49.4333	52.3667	35.0167	0.355038	0.80289	0.580277	0.350868
45F-7-099		48.1667	101.72	39.0568	4.33333	1	39.3833	5.66223	1.58333	23.0667	27.8444	27.3	51.8667	54.55	36.4333	0.310867	0.843638	0.660212	0.442295
45F-7-100		52.8333	103.23	39.0215	3.66667	2.96667	36.1333	4.93948	1.43	23.4611	29.4944	27.4389	48.4	49.7167	47.4667	0.348178	0.858133	0.67391	0.547518
45F-7-101		49.8333	95.44	39.0034	4	1.6	35.4333	5.58854	1.46333	24.1222	28.6778	27.9667	52.2667	54.1	44.0667	0.358142	0.82371	0.620482	0.37419
45F-7-102		48.5	88.4633	38.9751	4	2.36667	36.7833	5.95849	1.42	23.4444	28.4667	27.5722	49	52.4167	37.2667	0.36627	0.826178	0.70684	0.474707
45F-7-103		53.3333	102.29	38.9703	4.33333	1.5	38.65	5.89592	1.63	23.5333	26.8278	26.6333	52.1667	54.2	48.3833	0.334515	0.875113	0.753638	0.608972
45F-7-104		49.3333	97.4333	38.8513	4.16667	1.63333	36.45	5.84008	1.42667	23.4056	27.3389	27.6833	51.8333	54.4	43.35	0.272705	0.812077	0.646232	0.466652
45F-7-105		50.3333	84.45	38.8476	3.5	2.83333	38.45	5.46722	1.08333	24.0667	28.8822	27.4722	50.7667	51.95	38.9333	0.32615	0.830637	0.642338	0.41884
45F-7-106		53.5	97.4667	38.839	3.66667	1.96667	35.05	5.68494	1.36	22.6611	26.7722	26.8611	49.2667	50.5	47.55	0.300212	0.876622	0.761667	0.597625
45F-7-107		51	101.573	38.8239	4	1.46667	37.4667	5.40131	1.52667	23.6167	27.4611	27.1111	52.3333	54.1833	43.2167	0.300132	0.842732	0.709927	0.508662
45F-7-108		50	96.2967	38.7677	4.5	2.36667	35.85	5.72084	1.19333	25.1389	28.7833	27.4778	50.5333	52.7667	38.9167	0.316533	0.842157	0.642853	0.414278
45F-7-109		52.5	96.4667	38.7656	3.66667	1.73333	34.4	5.39812	1.33	23.3111	27.5667	26.6333	53.1	56.35	49.1333	0.355807	0.87361	0.708847	0.50611
45F-7-110		50	91.46	38.7479	4.16667	1.96667	41.0833	6.44817	1.56667	23.8167	26.6333	27.5389	52.1833	53.8333	44.2167	0.329293	0.875992	0.68639	0.488477
45F-7-111		51.6667	102.31	38.7096	3.5	2.3	34.05	5.57021	1.30333	22.8833	27.2389	27.4444	52.55	55.4667	50.7333	0.349312	0.864858	0.735102	0.544643
45F-7-112		50.6667	106.457	38.5565	3.83333	2.03333	34.1333	5.35332	1.22	22.7833	27.9556	27.2167	49.9167	52.2667	42.7167	0.319988	0.860497	0.73459	0.494315
45F-7-113		51	77.9633	38.543	3	2.33333	36.8833	5.50326	1.33333	23.1056	28.4167	27.7278	55.15	56.4333	47.1	0.304885	0.852825	0.748177	0.470753
45F-7-114		50.6667	84.0833	38.3258	3.83333	2	39.9167	5.50479	1.36333	23.6056	28.4278	27.7778	52.2667	54.25	42.4833	0.28188	0.852015	0.67946	0.46993
45F-7-115		51.6667	109.177	38.3245	4	2.34167	43.1167	4.91143	1.4525	23.8	29.1778	27.6556	53.1667	55.25	43.75	0.336408	0.862333	0.696188	0.559427
45F-7-116		53	95.7833	38.0966	3.83333	2.5	30.7333	5.62584	1.18667	23.0444	28.65	27.0778	51.5167	55.0333	49.5833	0.318097	0.860897	0.71738	0.570305
45F-7-117		50.1667	90.0333	38.0929	3.83333	2.13333	33.6833	5.97238	1.33333	23.4556	28.4056	27.3167	49.8833	52.8833	45.3167	0.293318	0.841148	0.706387	0.465532
45F-7-118		50.1667	97.69	38.0875	4.83333	2.06667	39.0167	6.18086	1.59	22.9778	28.0056	27.0667	52.6167	54.7167	50.5833	0.294763	0.855612	0.753655	0.536002
45F-7-119		50.1667	95.0467	38.0613	3.5	1.66667	36.5833	6.14267	1.75333	23.6389	27.9222	27.0778	54.2167	56.2833	49.1333	0.287872	0.835433	0.723558	0.535315
45F-7-120		50.5	86.1333	38.0299	4.33333	0.941667	36.6	5.65514	1.45917	23.0722	28.2333	28.2056	50.3167	52.3833	43.8833	0.317995	0.831303	0.67258	0.445252
45F-7-121		48.8333	100.533	37.8759	5.16667	1.8	42.2833	6.48762	1.46667	23.8889	28.3389	27.5278	52.1333	54.2333	41.2333	0.321725	0.818067	0.671902	0.507085
45F-7-122		48.8333	105.693	37.7128	3.66667	1.53333	35.6833	5.38041	1.48333	24.5722	29.2167	27.5667	51.9	55.0167	38.7	0.356003	0.785693	0.627775	0.343168
45F-7-123		53.3333	101.82	37.7112	4.33333	1.66667	39.1	6.21594	1.55333	23.35	27.05	27.1	51.55	53.95	48.3167	0.375237	0.878743	0.752662	0.589147
45F-7-124		49.8333	74.2833	37.6663	3.83333	0.566667	35.7	5.58021	1.29333	23.4944	27.9667	27.65	51.9333	55.1167	46.3333	0.355015	0.829628	0.688123	0.531182
45F-7-125		48	96.6133	37.5789	4.33333	1.43333	36.65	5.26582	1.38667	23.0333	28.5944	28.15	52.7333	55.2667	41.1833	0.280083	0.75302	0.57874	0.340512
45F-7-126		48.6667	102.123	37.5202	5	2	40.6167	6.48623	1.49667	23.7	27.6944	27.3667	51.1833	54.05	37.7833	0.427275	0.823173	0.643718	0.485958
45F-7-127		49.1667	108.297	37.4935	4	2.2	37.4667	5.8487	1.45667	23.6778	27.3944	27.6833	51.5167	53.4667	46.75	0.342895	0.819722	0.686972	0.437715
45F-7-128		51.8333	95.6233	37.4721	4.16667	1.96667	40.7167	5.45715	1.40333	23.7278	29.4222	27.7444	52.2	54.35	43.1333	0.28903	0.842477	0.634815	0.432213
45F-7-129		50.1667	83.77	37.45	4	1.06667	37.2167	6.03259	1.68	23.3	28.0944	27.4167	50.4	53.8833	43.35	0.287472	0.833133	0.6968	0.455495
45F-7-130		50.1667	101.917	37.3441	5.16667	1.3	38.3167	5.95877	1.39	23.4056	28.0667	27.0556	51.65	54.4167	43.85	0.314913	0.831247	0.651532	0.499485
45F-7-131		50.3333	107.203	37.2419	4.5	2.63333	36.9167	6.14947	1.35667	23.7	28.75	27.3333	49.1333	50.3167	42.9333	0.325947	0.847452	0.726888	0.529608
45F-7-132		48.8333	96.4067	37.1212	4.16667	2.23333	35.9667	6.16586	1.41667	24.6889	28.0833	27.3722	53.5167	55.1	42.8167	0.347585	0.846622	0.634253	0.413063
45F-7-133		50.3333	86.9067	36.9918	4.83333	2.56667	38	6.72784	1.32	24.25	27.25	27.4167	53.8333	55.8	42.1333	0.363687	0.853165	0.648713	0.481828
45F-7-134		50.5	99.0367	36.9606	5	2.73333	37.2	5.96391	1.41333	24.2	27.9833	27.4833	54.5833	55.2333	46.5667	0.2705	0.850152	0.674122	0.547705
45F-7-135		49.8333	97.9033	36.879	4.16667	1.66667	37.7167	5.76314	1.57333	23.7778	27.5	28.0111	52.8167	55.25	40.6333	0.361577	0.855718	0.666013	0.428343
45F-7-136		50.5	106.17	36.8567	4.5	2.36667	40.9	6.21469	1.60667	23.6278	27.3667	26.6778	50.75	53.5	42.75	0.361872	0.850818	0.707597	0.59186
45F-7-137		49.5	100.477	36.8017	4.16667	2.54167	36.1833	5.70515	1.29167	23.7944	26.9889	27.3778	51.1	53.4167	40.6	0.30823	0.840668	0.662245	0.459335
45F-7-138		51.1667	93.5	36.6146	3.66667	2.36667	36.6	6.39206	1.57	23.2833	27.7	27.2667	50.3833	53.5667	49.9167	0.31589	0.849035	0.698263	0.558545
45F-7-139		51	98.1933	36.5801	4.83333	2.86667	38.7333	5.94189	1.54667	24.2	28.2667	27.1389	53.1667	54.9333	49.6667	0.34657	0.86109	0.711397	0.540095
45F-7-140		49.1667	92.8167	36.5546	4.5	1.4	34.25	5.78314	1.39667	23.8	28.4667	27.4778	50.4	53.6167	39.9167	0.295832	0.823062	0.605037	0.433013
45F-7-141		48.8333	92.7367	36.4995	4	1.83333	37.1333	6.30511	1.49333	23.8722	28.4	27.4611	50.9667	52.9667	38.7667	0.355672	0.857167	0.680818	0.44652
45F-7-142		49.6667	81.2433	36.4493	4.33333	1.86667	41.4833	6.02933	1.56333	24.2833	28.2889	27.4444	52.4	54.4167	43.65	0.301963	0.810128	0.650682	0.461982
45F-7-143		50.8333	88.4867	36.4331	4.83333	1.33333	43.5	6.47949	1.6	22.9222	27.7667	27.2444	52.1	53.5833	40.5833	0.25496	0.838177	0.684482	0.513335
45F-7-144		50.1667	92.2467	36.3775	3.83333	1.5	38.2167	5.72674	1.66333	23.5111	29.1833	27.5833	52.2333	53.4167	45.1833	0.395275	0.839308	0.734898	0.51093
45F-7-145		50.6667	96.8233	36.3737	4.66667	1.76667	37.85	6.28872	1.51667	23.8556	27.1667	27.2889	52.5167	52.9833	42.3667	0.354823	0.871028	0.748988	0.532962
45F-7-146		52.1667	100.153	36.3469	4.16667	1.83333	41.4833	5.68494	1.30333	22.9056	28.4944	27.2556	49.7	52.5833	39.0667	0.287042	0.851303	0.669623	0.47633
45F-7-147		50	79.8433	36.2875	3.33333	0.133333	32.2333	5.38812	1.49	23.4556	28.0056	28.1167	52.2667	54.8833	43.45	0.293092	0.825972	0.661913	0.404533
45F-7-148		49	101.657	36.1815	4.33333	1.93333	35.65	5.48208	1.38333	24.0167	28.5611	27.5389	51.35	54.0833	40.85	0.333288	0.845962	0.642877	0.44532
45F-7-149		49.6667	103.337	36.0583	4.16667	2.93333	35.5	5.59584	1.44667	23.1722	27.4333	27	50.4667	50.7833	39.4333	0.323058	0.832997	0.664498	0.450073
45F-7-150		50.1667	101.247	36.0026	4.5	2.66667	40.1667	5.69702	1.4	23.7667	28.4833	27.1056	52.4667	55.9	45.4667	0.332997	0.846445	0.676048	0.511
45F-7-155		50	88.27	35.9734	4	1	33.4833	5.86599	1.2	23.1333	27.9722	27.0278	50.3	52.3	42.6667	0.268633	0.818273	0.664668	0.52931
45F-7-156		51.6667	95.9333	35.9661	4.33333	2.36667	37.2667	5.87453	1.34	23.4722	28.35	27.6111	47.5333	51.2333	43.4667	0.360982	0.865165	0.716877	0.502028
45F-7-157		51	103.827	35.7114	4.33333	1.8	38.0167	5.00588	1.37667	23.2389	28.7833	27.7667	48.1	51.15	41.0833	0.34364	0.854908	0.607632	0.45553
45F-7-158		49.3333	100.537	35.5696	4.83333	1.76667	36.75	6.37657	1.72	24.0333	26.7778	26.8167	50.2333	51.9667	43.6	0.302718	0.848003	0.718018	0.554918
45F-7-159		48.3333	99.1	35.0765	4.66667	1.63333	38.7	6.76596	1.45	22.0833	28.0278	26.9833	51.8833	55.2667	42.8833	0.309355	0.836113	0.707715	0.45826
45F-7-161		51	113.328	34.8195	4	2.28333	35.1167	4.7751	1.35167	23.4111	28.9278	27.5611	53.4833	55.0167	42.7	0.399812	0.851712	0.646875	0.495115
45F-7-162		50.8333	94.3567	34.8165	4.66667	1.9	41.2833	6.23156	1.69333	24.7444	28.15	27.0611	54.8667	57.2667	47.7	0.306927	0.858588	0.711497	0.534858
45F-7-163		50.3333	91.1733	34.8005	4.16667	2.26667	40.1167	5.76397	1.45667	23.6556	28.7	27.7722	51.7	53.7	42.5167	0.315723	0.822183	0.622205	0.410807
45F-7-166		49.5	97.6833	34.7549	4.66667	2.5	37.8167	5.81918	1.55	22.8556	27.9389	27.1611	52.1833	54.5333	44.5833	0.341065	0.846128	0.686595	0.468797
45F-7-167		50.1667	100.54	34.6888	4.5	2.13333	41.1333	6.43664	1.43333	22.4056	27.7	26.5944	52.3167	55.2667	40.85	0.347805	0.863453	0.687303	0.475187
45F-7-168		50	92.8867	34.6131	4.66667	1.93333	37.5667	6.32907	1.18333	23.4833	28.2556	27.5389	49.8333	51.3333	42.7167	0.33143	0.808063	0.636923	0.473065
45F-7-169		49.8333	91.6667	34.6126	3.83333	1.36667	35.0667	5.39208	1.38667	22.9389	27.7222	26.9833	49.0667	51.3333	40.7667	0.328068	0.818697	0.670948	0.426722
45F-7-170		49.5	82.8033	34.5883	5.16667	1.1	41.3333	6.20962	1.39667	24.0778	28.3	27.5056	53.7833	57.3667	42.45	0.382793	0.848428	0.66815	0.432597
45F-7-175		50.5	107.607	34.556	4.5	2.43333	35.2333	6.34886	1.63	22.6333	27.3611	27.1611	50.4667	51.9	37.4667	0.347332	0.839068	0.705663	0.534682
45F-7-181		50.6667	100.79	34.4747	4.83333	1.53333	37.5333	5.50465	1.35333	23.1056	26.2333	27.3444	51.8667	53.5667	43.4167	0.32622	0.846243	0.686832	0.55456
45F-7-182		49.1667	97.7567	34.3862	5	2.06667	40.9	6.09211	1.52667	24.0222	28.3944	27.1111	50.5333	52.0667	44.5	0.33278	0.817148	0.666483	0.467313
45F-7-186		50.1667	85.7367	34.2936	4.5	1.06667	39.0833	6.08725	1.4	23.7944	29.0056	27.4778	50.3833	53.05	42.9	0.342132	0.855727	0.646768	0.491505
45F-7-187		54	93.6333	34.066	3.83333	1.4	37.4	5.83807	1.50333	22.1389	28.25	26.8167	51.0333	55.9167	48.6667	0.344167	0.879143	0.713258	0.506142
45F-7-188		50.8333	94.5867	34.0398	4.33333	1.15	41.4333	5.95259	1.54333	23.0222	28.1833	26.8	51.1333	53.75	43.8167	0.307862	0.852268	0.674623	0.490135
45F-7-189		52	95.6342	33.8551	4.16667	1.71667	42.8	6.24358	1.66667	23.1611	27.6333	27.1222	51.7833	54.8	48.8833	0.362497	0.884288	0.746887	0.552857
45F-7-220		49.8333	94.1275	33.6735	4.66667	2.6	38.1333	5.76466	1.62667	23.95	28.3611	27.3667	50.2333	53.1167	40.8833	0.337263	0.844367	0.647103	0.43502
45F-7-222		52.1667	98.2267	33.6081	3.83333	2.8	35.4333	5.34971	1.04167	21.8722	27.1167	26.6722	48.1667	49.2667	42.5333	0.286925	0.867163	0.728367	0.549297
45F-7-223		51.5	102.243	33.5532	3.66667	2.66667	37.5833	5.54167	1.4075	22.4056	28.2722	26.6944	50.8	52.35	45.6667	0.343507	0.849113	0.732763	0.535833
45F-7-240		48	101.54	33.3769	5.33333	1.36667	41.6167	6.59936	1.55	23.6778	28.4111	27.65	52.7167	55.2667	40.8333	0.336278	0.829345	0.64879	0.445645
45F-7-250		49	93.67	33.2725	4.16667	1.1	37.3667	5.80085	1.42667	24.4944	28.1778	27.6333	52.1667	54.9	43.7167	0.290887	0.820465	0.623535	0.419058
45F-7-252		51.3333	105.727	33.0847	3.83333	1.63333	36.8833	5.76105	1.46333	22.9056	27.4278	27.3944	51.4333	54.1667	45.9833	0.3843	0.864718	0.70946	0.523573
45F-7-253		48.3333	101.543	32.9405	4.83333	1.8	42.2667	6.60589	1.44667	23.8611	27.4389	27.7056	49.55	52.2167	44	0.292598	0.826493	0.69035	0.539392
45F-7-256		49.5	105.223	32.8117	4.83333	2.36667	42.0333	5.9071	1.33	23.9222	27.8222	27.7056	53.4	55.55	41.2	0.409958	0.841922	0.693563	0.488675
45F-7-257		47.5	100.397	32.6963	4.5	1.86667	41.6833	6.49039	1.54333	23.8333	28.35	28.1444	53.15	55.55	43.4	0.390325	0.8182	0.649888	0.439987
45F-7-261		49.3333	93.6767	32.66	4.83333	1.23333	39.75	5.69959	1.50333	23.7889	27.8667	27.2722	53.15	55.6667	40.15	0.342518	0.812878	0.63477	0.390283
45F-7-262		49.1667	91.02	32.5238	4.33333	1.4	41.0833	5.68049	1.36	23.9611	27.8333	27.4833	52.0667	53.2667	44.6333	0.325943	0.824652	0.660225	0.49238
45F-7-263		50.3333	93.4733	32.201	4.16667	1.26667	37.6667	5.77411	1.44	22.9944	28.6278	27.5389	51.4	53.1667	38.85	0.326793	0.835648	0.657538	0.424505
45F-7-265		48.1667	99.2533	32.0111	4.5	1.4	39.2667	6.15385	1.49333	22.9722	27.7222	27.6444	51.3667	51.6667	40.6333	0.444363	0.818277	0.66358	0.458327
45F-7-266		49.3333	98.2567	31.6031	4.66667	1.33333	34.9833	5.4693	1.52167	23.3222	28.0944	27.1889	51.0667	53.3167	39.9	0.299763	0.82684	0.643042	0.475923
45F-7-267		51	97.4533	31.1752	4.33333	2.16667	33.8	5.93926	1.43667	23.5833	27.4778	26.9278	49.15	50.5333	41.3167	0.307213	0.865823	0.726855	0.53002
45F-7-268		49.8333	94.75	30.7004	4	2	35.7833	5.79341	1.48333	24.2644	28.2389	26.9444	51.3833	51.4	40.55	0.25786	0.813748	0.630013	0.477023
Parent-XC21		52.5	77.9733	29.9175	4.66667	3.46667	37.95	5.98551	1.25	22.2167	26.7722	26.9556	55.9333	58.9333	56.0667	0.395843	0.857072	0.765258	0.638295
Parent-XC7		49.6667	84.0867	28.6201	3.83333	0.966667	37.2	6.20462	1.54667	22.2444	28.0333	27.5889	54.0167	55.7333	43.6	0.340032	0.846683	0.702403	0.486037

## Sheet: Table S2
	Supplemental Table 2. All QTLs of wheat agronomic traits. HD, heading date; PH, plant height; GNPS, grain number per spike; GF, grain fullness; BSS, number of basal sterile spikelet; TGW, thousand grain weight; GWPS, grain weight per spike; TY, total yield; CT, canopy temperature; SPAD, chlorophyll content; NDVI, normalized differential vegetation index; EF, early filling stage; MF, middle fillin…
Traits	Chromosome	Position (cM)	Left Marker	Right Marker	LOD	PVE (%)	Add	Environment
HD-SPAD	1A	12	Ra_c24793_726	wsnp_Ex_c13186_20822127	5.7032	8.0745	0.748	E5
GWPS、GNPS	1A	6	wsnp_Ra_c11877_19161832	RAC875_c45115_340	2.8737	8.6961	0.0859	E1
HD	1A	11	wsnp_Ex_c35563_43690084	RFL_Contig2270_2610	6.9244	9.6263	-0.7532	E3
HD	1A	2	BS00011787_51	wsnp_Ex_c5323_9408829	106.425	45.1076	4.4763	E4
GF	1A	181	wsnp_Ex_c750_1474300	wsnp_Ex_c750_1474184	2.9147	6.6385	-0.2314	E3
TGW	1A	12	tplb0041a22_935	BS00022698_51	3.145	1.1383	0.9139	E3
GWPS	1A	8	BobWhite_c12841_56	wsnp_Ex_c10100_16600633	2.5031	6.2363	0.066	E2
HD、HD-NDVI	1A	171	IAAV5652	Excalibur_c10637_515	3.8402	0.3486	-0.396	E4
HD	1A	172	BobWhite_c4499_153	BobWhite_c7050_564	6.0351	8.871	-0.5494	E5
GF	1A	59	IACX662	BS00012283_51	2.90-4.34	7.07-10.3	0.14-0.18	E2、E6、E7、E8
TY	1A	121	BS00022698_51	RAC875_c400_3378	3.03-3.18	7.54-7.96	0.13-0.23	E2、E7、E8
ES-NDVI	1A	233	Tdurum_contig10036_474	BS00067525_51	3.89-6.59	9.69-14.21	0.01-0.02	E6、E7、E8
MF-SPAD、EF-NDVI	1A	256	BS00103478_51	Ra_c11906_1480	3.0003	9.4168	-1.2048	E8
HD-NDVI	1A	38	BobWhite_c66315_505	BS00096930_51	2.636	3.5973	0.0042	E1
MF-NDVI	1A	82	BS00022797_51	wsnp_Ex_rep_c72011_70562321	2.7994	6.8998	-0.0288	E4
GNPS	1A	160	wsnp_Ex_rep_c66865_65262277	Ra_c9347_163	2.6577	6.2035	-3.7116	E6
GNPS	1A	316	wsnp_Ku_c46762_53407442_2	wsnp_Ex_c19309_28242774_2	2.9209	6.8653	-1.3802	E7
PH	1B	115	wsnp_Ku_c1772_3465811	BS00061472_51	2.9088	6.9872	2.3046	E8
TGW	1B	233	Tdurum_contig10036_474	BS00067525_51	3.5065	6.8295	0.9805	E2
TGW、MF-SPAD	1B	194	wsnp_Ex_c955_1827567	Tdurum_contig60566_269	3.1368	1.1472	-0.9276	E3
MF-NDVI	1B	204	RAC875_c55934_165	GENE-0115_375	2.5947	5.1815	-0.0131	E3
GF、TGW	1B	156	BS00022784_51	RAC875_c14926_589	3.4185	6.2603	0.1473	E5
PH、ES-NDVI	1D	109	TA004324-0491	GENE-3407_73	3.3878	6.853	2.2464	E2
TY、TGW、MF-CT	1D	158	wsnp_Ex_c17884_26647833	CAP8_c2401_433	3.8542	7.923	0.1305	E8
TGW	1D	280	BS00038418_51	Excalibur_c54055_694	3.4126	6.5199	-0.9527	E2
TGW	1D	279	RAC875_c33279_526	BS00038418_51	2.6394	0.9489	-0.8302	E3
TGW	1D	278	RAC875_c1211_3475	RAC875_c33279_526	2.7429	6.1826	-0.7163	E8
HD	2A	181	BS00076693_51	BS00068139_51	6.96-9.94	5.53-7.93	-0.63- -0.47	E1、E7
HD	2A	23	BS00068196_51	BobWhite_c1611_1685	13.2-13.6	11.8	0.69-0.77	E1、E7
HD	2A	40	wsnp_Ex_c3869_7028759_2	wsnp_Ex_c45617_51361414_2	3.6096	0.3247	0.3798	E4
HD	2A	3	BS00068139_51	BobWhite_c26374_339	10.623	8.616	-0.5688	E8
HD	2A	14	BS00022013_51	BS00068196_51	14.0972	12.0676	0.6728	E8
HD-CT	2A	23	BS00068196_51	BobWhite_c1611_1685	2.6503	5.2456	-0.152	E8
HD-SPAD、EF-SPAD、MF-SPAD、ES-NDVI	2A	36	wsnp_Ex_rep_c67264_65795361	wsnp_Ex_rep_c67264_65795361_2	4.543	9.1831	0.6199	E1
MF-CT	2A	107	Jagger_c2989_134	wsnp_Ex_c16144_24583060	2.7183	5.9952	0.2453	E7
GWPS	2A	86	BobWhite_c23689_742	Jagger_c2989_134	2.6051	6.6523	-0.0757	E6
EF-SPAD	2A	70	Excalibur_c9472_217	RAC875_c24364_526	2.9924	6.2077	-0.4708	E6
TGW	2B	113	wsnp_Ex_c33246_41764093_2	wsnp_Ku_c18923_28319203_2	17.1-18.7	8.33-8.38	2.00-2.49	E3、E7
HD	2B	160	wsnp_Ex_c16144_24583060	RAC875_c35399_497	4.22-9.30	7.41-11.3	-0.32	E1、E6、E7、E8
TGW	2B	73	Jagger_c1059_300	TA003703-0582	2.54-30.4	4.66-16.2	-2.68	E3、E5、E7
TGW	2B	1	Ra_c2544_1566	Kukri_c1175_873	3.3483	6.4577	0.9886	E1
HD-CT	2B	170	RAC875_c35399_497	IAAV5652	3.7969	6.875	0.3088	E3
HD-CT	2B	160	wsnp_Ex_c16144_24583060	RAC875_c35399_497	3.0546	9.5057	0.1767	E7
HD-SPAD	2B	216	wsnp_CAP11_c5474_2542616	Kukri_c79308_278	3.8729	5.4536	-0.62	E5
EF-SPAD	2B	205	wsnp_Ex_c20169_29215219	Tdurum_contig44075_1141	2.916	6.0521	-0.5186	E3
EF-SPAD	2B	212	BS00007901_51	RAC875_c3752_890	3.0333	5.8557	-0.4794	E4
HD-NDVI	2B	193	Tdurum_contig27907_359	BS00011545_51	3.0378	6.365	-0.0073	E6
BSS	2B	1	IACX1444	Excalibur_c27702_282	4.1481	7.4618	0.2137	E6
MF-SPAD	2D	67	RAC875_c35873_1828	Excalibur_c9472_217	3.50-4.28	8.48-8.80	-0.64- -0.54	E1、E7
TY、EF-NDVI	2D	26	Kukri_c54059_654	GENE-1067_598	2.766	8.2993	0.2555	E3
HD-CT、EF-SPAD	2D	17	Excalibur_c27702_282	wsnp_Ra_rep_c116793_96612614	3.7478	8.1646	-0.2922	E4
HD-SPAD、EF-SPAD	2D	0	Kukri_c60627_74	GENE-1172_825	3.1451	6.1636	-0.4642	E6
HD-SPAD、EF-SPAD、MF-SPAD、ES-NDVI	2D	67	RAC875_c35873_1828	Excalibur_c9472_217	2.516	4.7268	-0.3943	E7
BSS	3A	167	RAC875_c50864_1921	wsnp_Ex_c57322_59083238	4.69-5.63	9.54-10.5	-0.19- -0.16	E5、E7
MF-CT	3A	114	wsnp_Ex_c742_1458743	BS00013584_51	2.6063	5.4926	0.1488	E6
MF-SPAD	3A	185	wsnp_Ex_c8240_13914674	BS00057445_51	2.7584	4.2732	-0.8187	E8
BSS	3A	108	BS00028660_51	Kukri_c5459_334	4.9408	11.0857	-0.2415	E2
BSS	3A	106	wsnp_Ku_c44716_51926415	RAC875_c17907_181	4.5778	10.6727	-0.16	E3
BSS	3A	109	Kukri_c5459_334	wsnp_Ex_rep_c66685_65003254_2	3.6083	8.1849	-0.1578	E8
MF-CT	3A	0	BS00078098_51	BS00062806_51	2.5126	5.5142	-0.128	E5
GNPS	3A	106	RAC875_c12071_998	RAC875_c29099_847	2.8246	6.9249	-2.1183	E3
TGW	3B	82	Excalibur_c14273_1928	Ku_c20069_531	3.5593	6.7277	0.8514	E5
TY	3B	163	Excalibur_c57482_242	Tdurum_contig50954_1264	2.6667	6.3677	0.2215	E1
HD-NDVI	3B	187	Tdurum_contig50954_1393	tplb0053a24_2194	2.6055	3.338	-0.0049	E2
BSS	3B	375	BobWhite_c28135_109	Excalibur_rep_c66942_58	5.3043	10.8715	-0.2104	E4
HD	3D	17	Excalibur_c27702_282	wsnp_Ra_rep_c116793_96612614	2.71-5.95	0.44-12.6	0.35-0.56	E1、E2、E3、E4、E5、E7、E8
MF-SPAD	3D	158	RAC875_rep_c118229_56	wsnp_Ex_rep_c103892_88739043	3.5668	7.1674	-0.4902	E7
MF-NDVI	3D	264	CAP12_c3789_177	RAC875_rep_c111781_146	3.1159	6.1922	-0.0142	E3
ES-NDVI	3D	9	BS00065899_51	wsnp_Ku_c13204_21105694	2.7822	6.6994	-0.0056	E2
MF-CT	4A	98	RAC875_c48107_65	BS00023031_51	3.1014	7.7146	0.1526	E2
HD-SPAD	4A	106	Jagger_rep_c10288_53	Kukri_c66705_374	5.47	10.9579	0.6772	E1
ES-NDVI	4A	101	BS00009492_51	wsnp_Ex_rep_c67054_65517671	3.4275	6.905	-0.0057	E2
EF-SPAD	4A	135	BS00064423_51	BobWhite_c15241_604	3.9385	11.0437	-0.6065	E2
PH、GF、TGW、HD-SPAD	4B	3	wsnp_Ex_c26807_36031771	RAC875_rep_c72961_977	3.37-4.74	8.27-9.66	-0.63	E2、E3、E4、E5、E6、E7、E8
HD-CT、EF-SPAD	4B	3	wsnp_Ex_c26807_36031771	RAC875_rep_c72961_977	3.6561	8.1587	-0.3078	E1
HD-SPAD	5A	145	Excalibur_rep_c111129_125	RAC875_c30566_230	4.61-6.11	8.82-8.87	0.55-0.79	E5、E7
HD	5A	233	IACX8002	RAC875_c27963_267	3.0726	2.4298	0.3127	E1
GF、HD-CT、MF-NDVI	5A	140	GENE-3601_145	Kukri_c28080_887	3.3083	7.8317	0.2981	E4
TGW、MF-SPAD、EF-NDVI	5A	161	TA001900-1836	Tdurum_contig49576_75	4.6373	9.1553	1.1807	E1
TGW	5A	156	wsnp_Ku_c21275_31007309	RAC875_c61493_327	3.1667	1.3029	0.7878	E7
HD-CT、MF-NDVI、BSS	5A	128	wsnp_BJ224975A_Ta_2_2	wsnp_Ex_c8543_14357051	6.6199	13.0838	0.4275	E3
HD-CT	5A	171	IAAV2328	BobWhite_c43981_90	4.3031	8.5526	0.2995	E4
EF-CT、MF-NDVI	5A	146	Kukri_c28080_887	Tdurum_contig44343_1039	3.7567	8.4634	0.2172	E5
EF-CT	5A	175	wsnp_RFL_Contig3939_4369467	BS00072155_51	3.3551	7.9867	0.1063	E7
MF-CT、EF-SPAD、ES-NDVI	5A	195	Tdurum_contig49187_356	Kukri_c2326_879	3.9179	8.8611	0.1888	E6
HD-SPAD	5A	160	wsnp_Ex_c47684_52820187_2	TA001900-1836	2.7579	6.7815	0.4787	E3
HD-SPAD	5A	124	wsnp_Ex_c2702_5013188	Excalibur_rep_c111129_125	3.6185	7.1932	0.5065	E6
EF-SPAD	5A	245	wsnp_Ku_c5071_9049540	wsnp_Ex_rep_c66900_65313836	3.0139	6.1355	0.5202	E1
EF-SPAD	5A	190	BS00023407_51	Kukri_rep_c77459_316	3.4083	6.4117	0.4218	E7
EF-NDVI、MF-NDVI	5A	133	wsnp_Ex_c8543_14357051	IAAV619	4.2683	9.0067	-0.008	E1
MF-NDVI	5A	123	BS00041911_51	wsnp_Ex_c2702_5013188	8.2034	18.4476	-0.0433	E5
BSS	5A	169	RAC875_c16943_404	IAAV2328	3.0384	7.1343	-0.1304	E3
BSS	5A	155	Tdurum_contig44343_1039	wsnp_Ku_c21275_31007309	3.3304	6.178	-0.1587	E4
EF-SPAD	5B	132	Tdurum_contig58293_440	RAC875_c33791_320	2.83-2.96	5.8-6.8	-0.46- -0.44	E5、E6
EF-NDVI	5B	82	BS00003944_51	BS00049719_51	2.59-2.65	3.61-6.36	-0.02- -0.01	E6、E8
HD、EF-NDVI	5B	128	wsnp_BJ224975A_Ta_2_2	wsnp_Ex_c8543_14357051	5.43-19.9	1.80-34.6	-0.9	E1、E3、E4、E5、E6、E7、E8
HD、MF-SPAD	5B	155	Tdurum_contig44343_1039	wsnp_Ku_c21275_31007309	6.77-7.14	0.73-11.7	-0.09	E1、E2、E4、E6、E6
HD	5B	161	TA001900-1836	Tdurum_contig49576_75	3.71-5.59	2.80-7.61	-0.31	E3、E5、E7、E8
PH	5B	175	wsnp_RFL_Contig3939_4369467	BS00072155_51	2.51-4.47	5.47-10.3	2.07-2.96	E1、E2、E3、E7、E8
EF-SPAD	5B	279	wsnp_Ra_c13_24911	wsnp_Ex_rep_c68515_67349904_2	2.74-4.72	5.61-8.44	0.45-0.54	E4、E6、E8
HD-SPAD、EF-SPAD	5B	156	Excalibur_c6279_381	Kukri_c52049_277	3.25-6.06	6.41-11.2	-0.11	E4、E7、E8
HD-NDVI、BSS	5B	133	wsnp_Ex_c8543_14357051	IAAV619	3.64-9.44	8.42-19.79	-0.01	E4、E5、E6、E7、E8
HD-CT、EF-SPAD	5B	180	tplb0060m15_257	BS00079200_51	4.3708	8.6317	0.1961	E8
HD-SPAD	5B	132	Tdurum_contig58293_440	RAC875_c33791_320	2.5955	5.0382	-0.4641	E1
HD-SPAD	5B	90	RAC875_c43383_483	Excalibur_c3165_730	3.4411	7.3028	-0.5079	E2
EF-SPAD	5B	124	Ra_c45135_456	RAC875_rep_c111379_93	4.0847	8.1511	-0.6096	E1
BSS	5D	16	RAC875_rep_c112669_210	RAC875_c6409_476	2.5093	4.687	-0.1057	E7
HD	6A	155	Ra_c2235_3340	IACX170	4.17-5.81	0.38-8.11	0.41-0.57	E1、E4
HD	6A	40	TA004558-1018	tplb0028p11_1104	2.56-4.01	1.90-4.15	0.27-0.39	E5、E7、E8
TY	6A	76	wsnp_Ra_c11651_18855691	Tdurum_contig97520_902	2.6117	5.4646	-0.1063	E8
TGW	6A	81	Tdurum_contig97520_902	wsnp_Ex_c21129_30256617	3.4867	7.6131	-0.7946	E8
HD-CT	6A	68	RAC875_c103443_475	wsnp_Ku_c29287_39194579	2.8675	5.6262	-0.2434	E1
EF-CT	6A	83	wsnp_Ex_rep_c76495_73453891	wsnp_Ex_c21374_30504135_2	2.7672	7.1843	-0.1119	E1
HD-NDVI	6A	67	BobWhite_c40051_360	Kukri_c11266_1036	3.8881	4.9323	0.006	E2
PH	7A	173	wsnp_Ra_c16287_24905062_2	RAC875_c13696_226	4.0659	9.4541	-2.7694	E6
TGW	7A	213	GENE-1799_345	RAC875_rep_c109516_270	2.6406	5.2848	0.8576	E2
BSS	7A	49	BS00013985_51	BobWhite_c14736_188	5.5957	10.231	0.1561	E7
HD-NDVI	7B	55	BS00111146_51	wsnp_Ex_rep_c70036_68988728	5.38-5.48	14.9-15.1	0.01	E1、E2
TGW	7B	223	GENE-5000_606	RAC875_c52124_90	2.7618	8.4364	0.7878	E6
HD-SPAD、MF-SPAD	7B	104	Kukri_c52049_277	IACX7615	3.6962	7.3963	-0.5103	E6
MF-NDVI	7B	55	BS00111146_51	wsnp_Ex_rep_c70036_68988728	4.2444	9.6968	0.0253	E1
HD-SPAD	7B	27	RAC875_c27939_335	Excalibur_rep_c108075_472	4.4155	10.9908	0.6165	E3
EF-SPAD	7B	36	BS00109533_51	Excalibur_c21739_688	2.705	5.0465	0.3747	E7
HD-NDVI	7B	26	IAAV1468	IAAV7912	5.1026	10.3806	0.011	E5
HD-NDVI	7B	33	wsnp_BF291608B_Ta_2_2	wsnp_Ku_c17161_26193672	2.5694	5.3446	0.0061	E7
BSS	7B	78	Tdurum_contig28598_245	wsnp_Ku_c44600_51841068	4.2124	8.5309	0.1819	E5
TGW	7D	207	RAC875_rep_c105584_237	wsnp_Ex_c20062_29096408	3.4173	7.3791	0.7823	E8
HD	7D	52	BS00062737_51	Excalibur_c1205_188	2.9782	4.539	0.3274	E2
HD、HD-CT	7D	0	BobWhite_c36693_210	Excalibur_rep_c67369_364	2.544	3.3001	0.4408	E3
HD	7D	5	Kukri_c24895_522	GENE-4376_518	2.6566	0.2455	0.3313	E4
HD-NDVI	7D	38	RAC875_c37552_149	TA006077-0786	3.0287	5.5314	0.0056	E8

## Sheet: Table S3
	Supplemental Table 3. The DI of yield-related agronomic traits and physiological traits of 188 RILs. DI, drought resistance index; HD, heading date; PH, plant height; GNPS, grain number per spike; GF, grain fullness; BSS, number of basal sterile spikelet; TGW, thousand grain weight; GWPS, grain weight per spike; TY, total yield; CT, canopy temperature; SPAD, chlorophyll content; NDVI, normalized …
Serial number	DI-HD	DI-PH	DI-GNPS	DI-GF	DI-BSS	DI-TGW	DI-GWPS	DI-TY	DI-HD-CT	DI-EF-CT	DI-MF-CT	DI-HD-SPAD	DI-EF-SPAD	DI-MF-SPAD	DI-ES-NDVI	DI-HD-NDVI	DI-EF-NDVI	DI-MF-NDVI
45F-7-001	1.041	0.888327	1.49127	0.801068	1.8174	0.836279	0.670422	0.767941	1.04907	1.13973	1.02431	1.05224	1.05637	1.34716	1.09726	1.02006	0.933733	0.767566
45F-7-002	0.994442	0.890101	1.62194	0.723545	1.21899	0.898447	0.894783	0.950504	1.14476	1.29454	1.12715	1.09363	1.05361	1.05777	0.914272	1.01566	0.906649	0.656076
45F-7-003	0.967924	0.945654	1.61125	1.25043	0.131173	1.04876	1.14564	0.819485	1.11714	1.20969	1.1079	1.01231	1.11614	0.878033	0.985687	0.963567	0.808514	0.719498
45F-7-004	0.954665	0.961855	1.42515	1.01765	0.887883	0.968545	1.1781	1.01026	1.19133	1.0964	1.05604	1.06176	1.03635	1.13939	1.13029	0.92562	0.778789	0.770185
45F-7-005	1.03106	0.960486	1.24191	0.788551	1.26201	0.879371	0.771721	0.610893	1.17446	1.15818	1.08079	1.06349	1.07025	1.04536	1.06157	1.00697	0.709897	0.56529
45F-7-006	0.991385	0.843784	1.47189	0.628245	0.796732	0.862568	0.546842	0.65175	1.08171	1.15548	1.06814	1.0838	1.07591	0.912727	1.0042	0.943544	0.746732	0.592059
45F-7-007	1.05079	1.07358	1.38106	0.762951	0.67277	0.859342	0.968664	0.927558	1.01855	1.09457	1.06753	1.14997	1.09905	1.17303	0.665347	0.979469	1.06115	0.836023
45F-7-008	0.9879	1.03719	1.16518	0.811267	2.0076	0.945639	0.753541	0.885798	1.11469	1.07714	1.08751	1.04661	1.06338	1.01779	1.1154	1.01923	0.949631	0.730891
45F-7-009	0.991299	1.00214	1.42119	0.686656	0.651819	0.744785	0.681215	0.621271	1.14561	1.24793	1.08351	1.06039	1.09297	1.05014	0.591948	0.915159	0.861653	0.561657
45F-7-010	1.00464	0.85974	1.18597	0.934579	3.05198	0.837224	0.558537	0.692475	1.2675	1.24141	1.13384	1.06805	1.03315	1.06007	1.0925	0.942734	0.79961	0.545482
45F-7-011	1.00116	0.982665	1.26607	1.09164	0.584263	1.06432	1.17142	0.852945	1.16935	1.08503	1.06498	1.07591	1.06614	0.914605	1.16289	1.07067	0.945639	0.918781
45F-7-012	0.994529	0.885857	1.0515	1.01246	1.92087	0.930299	0.844257	0.748477	1.24425	1.22499	1.06974	1.08532	1.07636	1.00361	0.837486	0.965944	0.76628	0.49852
45F-7-013	0.981216	0.970849	1.20975	0.978891	1.25224	0.900951	0.876987	0.831909	1.09025	1.18943	1.06029	1.06155	1.0998	1.15632	0.976149	1.04423	0.969838	0.844503
45F-7-014	0.984498	1.01089	1.4091	0.834937	1.43177	1.03797	0.717667	0.792468	1.18854	1.23954	1.13041	1.02841	1.00015	1.03892	0.951139	0.97074	0.858338	0.820481
45F-7-015	0.977868	0.803264	1.29922	0.715537	1.86494	0.819401	0.55038	0.871485	1.13456	1.20038	1.0972	1.16101	1.11643	1.11122	1.45457	0.99386	0.903341	0.588293
45F-7-016	1.01102	0.953179	1.39574	1.29042	0.914201	1.1102	1.12441	0.972847	1.18335	1.10358	1.05251	1.06224	1.06359	1.07557	0.770146	0.985513	0.948502	0.900819
45F-7-017	0.984873	1.03607	1.21453	0.915737	1.34729	0.965234	0.897178	0.938514	1.11498	1.05725	1.00441	1.08982	1.03641	1.4018	0.712987	1.01185	1.08101	1.16202
45F-7-018	0.994442	0.825257	1.44317	0.660496	0.149652	0.668397	1.00196	0.665333	1.12618	1.16971	1.09931	1.09376	1.11206	1.10464	0.67616	0.920004	0.843891	0.627213
45F-7-019	0.994475	0.893314	1.1791	1.05643	1.51315	0.895399	0.686824	0.784249	1.12453	1.21635	1.05779	0.955877	1.04897	0.98534	0.947411	0.964828	0.762542	0.535579
45F-7-020	0.998012	0.939592	1.22093	1.05643	1.23484	1.01044	0.76538	0.95627	1.18036	1.2118	1.13539	0.982735	1.05806	1.20631	0.965779	1.04427	0.944946	0.82718
45F-7-021	0.997847	0.841588	1.02079	0.925139	2.30038	0.956377	0.719961	0.811945	1.1362	1.17976	1.11441	1.03104	1.04446	0.996057	1.41827	0.978941	0.72602	0.739092
45F-7-022	1.07731	0.941551	1.17968	1.01246	1.7285	0.943415	1.00737	0.905841	1.1024	1.17242	1.03192	1.04288	1.07942	1.33958	1.03698	1.02938	0.995982	0.926617
45F-7-023	1.00779	1.09366	0.979029	0.978891	3.00457	0.79978	0.577367	0.789602	1.08955	1.24159	1.01439	1.03281	1.05532	1.06714	0.936353	1.032	0.889602	0.862201
45F-7-024	1.00439	0.962982	0.942575	0.700935	2.98802	0.799813	0.572511	0.613561	1.22075	1.26853	1.13641	1.05718	1.03566	1.16853	1.41641	1.00567	0.77233	0.599987
45F-7-025	0.958505	0.96748	1.16446	0.839242	0.59028	1.07986	1.1124	0.771614	1.1892	1.21039	1.09723	1.0637	1.1021	0.812522	0.654984	1.03903	0.947458	0.784251
45F-7-026	0.987846	0.969617	1.03932	0.869215	0.74353	0.884845	0.93197	0.819141	1.17623	1.16705	1.07276	1.02103	1.037	0.935451	1.16336	0.967355	0.885511	0.767265
45F-7-027	0.981172	0.923519	1.03712	0.723545	1.58117	0.816408	0.774125	0.725457	1.17398	1.27761	1.12492	1.02229	1.02403	1.07071	1.3001	0.982535	0.789864	0.652696
45F-7-028	0.965131	1.03264	1.10801	0.860238	0.726312	0.966593	0.944412	0.754828	1.19348	1.25114	1.10937	1.08736	1.10251	1.15091	0.682251	0.926493	0.832051	0.546819
45F-7-029	1.00107	0.97214	1.11516	0.823988	0.732652	0.826904	0.748039	0.888004	1.21385	1.17025	1.14555	1.06549	1.07754	1.16334	1.20518	1.04787	0.974889	0.906639
45F-7-030	0.988651	0.70483	1.00618	0.474707	0.691352	0.613633	0.769528	0.747481	1.06063	1.15192	1.06566	1.13095	1.15027	1.40907	0.948014	1.02297	0.979641	0.836882
45F-7-031	1.10382	0.833631	0.944497	0.897493	1.04291	0.936535	0.727364	0.665638	1.12354	1.21338	1.07251	1.04933	1.07042	1.29982	1.31449	0.920666	0.937652	0.89197
45F-7-032	0.981356	0.871547	0.920543	1.10065	0.919814	1.01478	0.803054	1.02143	1.19892	1.20353	1.12589	1.01723	1.06126	1.04674	0.824984	0.938603	0.875852	0.669746
45F-7-033	0.974543	0.851352	1.07871	0.940142	0.969746	1.03591	0.915338	0.855229	1.19642	1.20111	1.07336	1.03539	1.07368	1.00827	1.33677	0.985073	0.865282	0.725757
45F-7-034	1.01765	0.855446	1.32672	0.869215	1.14165	1.14652	0.865804	0.990788	1.06606	1.21247	1.11754	1.09022	1.02287	0.895315	1.20365	0.980514	0.739213	0.626566
45F-7-035	0.994717	0.875806	1.1607	0.723545	0.927316	1.0986	0.780188	0.938565	1.15873	1.21215	1.07704	1.07991	1.05863	0.980723	1.14909	0.992292	0.862653	0.580679
45F-7-036	0.991128	0.98641	1.0769	0.935692	0.515021	1.12083	1.39722	0.968658	1.10285	1.17913	1.07272	1.09894	1.11167	1.15252	0.927387	0.943337	0.885804	0.704989
45F-7-037	1.07067	0.933725	0.780489	0.897196	2.06758	0.879912	0.879474	0.88371	1.18835	1.12164	1.12775	1.0209	1.04676	1.25954	1.27949	1.04269	0.925015	0.86757
45F-7-038	0.984532	1.13523	1.20787	0.940142	0.40002	0.872912	1.1753	0.717103	1.1603	1.09924	1.13222	1.06721	1.04274	0.912576	1.36974	0.933943	0.843781	0.610941
45F-7-039	1.09057	0.877481	1.02228	0.97352	1.04912	0.952786	0.664865	0.691836	1.02389	1.16432	1.08111	1.07186	1.05287	1.40515	1.07301	1.02845	0.979525	0.826593
45F-7-040	0.984757	0.942886	1.02726	1.22118	0.505825	0.951202	1.10661	0.915466	1.22998	1.12605	1.12077	1.05061	1.07179	1.12333	1.11751	1.05455	0.861144	0.895862
45F-7-041	0.964703	0.928977	1.36839	0.862689	1.07144	0.905758	0.989801	1.07631	1.11679	1.23423	1.13885	1.0804	1.06965	0.856211	1.04042	1.03922	0.990527	0.590084
45F-7-042	1.00107	0.819879	0.847314	0.695372	2.61689	0.840652	0.736977	0.888068	1.14634	1.23377	1.1042	1.08228	1.06654	0.90819	1.03327	1.06636	0.834183	0.675407
45F-7-043	1.06413	0.917929	0.896795	0.936077	2.03647	1.10405	0.529935	0.928876	1.07692	1.21791	1.10006	1.04021	1.02434	1.38264	1.01014	1.05207	0.986274	0.994361
45F-7-044	0.994814	1.15215	0.952716	0.710334	1.24327	0.841274	0.78237	0.755672	1.14945	1.20477	1.06999	1.1321	1.08826	1.17303	1.30734	1.00102	0.841236	0.848071
45F-7-045	0.944991	0.860233	0.986732	1.09034	0.930666	1.03647	1.03301	1.02201	1.19682	1.14592	1.08374	1.11141	1.06377	1.18526	0.906526	0.997593	0.842084	0.729033
45F-7-046	0.958559	0.966127	1.15448	1.16822	1.34461	1.03995	0.723733	1.14638	1.09765	1.14968	1.12319	0.970476	1.04119	0.904491	0.71342	0.993752	0.974436	0.575077
45F-7-047	0.979063	0.980862	1.37235	0.785097	0.730037	0.919321	1.1817	0.774164	1.11692	1.21589	1.14602	1.12256	1.00057	0.976872	0.960408	0.863131	0.709971	0.488655
45F-7-048	1.01856	0.986201	0.988766	0.785097	0.67099	0.993819	1.37781	0.896342	1.22528	1.17787	1.05458	1.0898	1.06143	1.01818	0.691925	1.04359	0.824806	0.689176
45F-7-049	1.0011	0.815716	1.13499	1.47687	1.24262	1.26653	1.27202	1.05716	1.16654	1.13097	1.10221	1.08902	1.1066	1.01711	1.33425	0.990278	0.857021	0.773287
45F-7-050	0.978246	0.85386	1.05027	0.95405	2.02539	1.08384	0.750672	0.892939	1.28914	1.20571	1.08466	1.01945	1.0289	1.20086	1.57342	1.00252	0.826479	0.708843
45F-7-051	0.967958	1.01291	1.07695	0.724898	1.1919	0.80777	0.643118	0.783634	1.2174	1.26225	1.11868	0.977574	0.99548	0.845944	1.3508	0.958591	0.718443	0.580266
45F-7-052	0.96156	0.964579	0.987902	0.936077	1.45748	0.929991	1.10202	0.840135	1.16142	1.20345	1.09556	0.989455	1.04253	1.18382	0.703404	1.00835	0.829374	0.781774
45F-7-053	0.971501	1.07651	1.1269	0.752114	1.48987	1.07275	0.787047	0.887487	1.1639	1.22506	1.04259	1.12147	1.0585	0.933709	0.997701	1.00384	0.843513	0.726886
45F-7-054	0.994603	1.0568	1.00719	0.839242	0.865229	0.878078	0.846156	0.730296	1.21959	1.20691	1.11828	1.06713	1.08287	1.09922	0.913166	0.977991	0.953099	0.786949
45F-7-055	0.991403	0.840325	0.99142	1.22118	0.670442	0.979377	0.960053	1.00624	1.07214	1.19282	1.10175	1.07237	1.04398	1.06332	1.13549	0.976135	0.904384	0.864476
45F-7-056	0.974554	0.991577	1.28748	0.946262	0.839869	0.939046	0.8288	0.86648	1.12061	1.16616	1.10997	1.10996	0.995458	1.02011	0.884627	1.02287	0.779319	0.600966
45F-7-057	0.984906	0.954739	1.17805	0.839242	0.92131	1.11178	0.914002	0.937543	1.20467	1.21407	1.0845	1.08424	1.05904	0.923349	1.00687	0.925121	0.82005	0.604543
45F-7-058	0.984873	0.661286	0.979529	0.936349	1.30917	0.749112	0.575643	0.884957	1.30877	1.1979	1.14813	1.07989	1.09578	1.00269	0.706749	0.933248	0.861285	0.716679
45F-7-059	1.00835	0.884508	0.958324	0.897493	1.41171	0.881213	0.768701	0.650176	1.16033	1.22694	1.08463	1.07974	1.11023	1.12334	0.75797	0.975011	0.949156	0.87874
45F-7-060	1.02427	0.822868	0.897003	0.708015	0.652207	0.827041	1.07442	0.77746	1.11593	1.18341	1.13227	1.10068	1.12293	1.12672	1.13914	1.03378	0.913285	0.713872
45F-7-061	0.991128	1.02891	0.95682	0.540678	1.34088	0.740939	0.637777	0.641014	1.22485	1.26498	1.14564	1.03035	1.07373	0.830289	1.02025	0.963555	0.794542	0.48972
45F-7-062	1.01819	1.101	0.978667	0.785097	1.22981	0.933718	0.854411	0.895368	1.07943	1.08715	0.989152	1.04055	1.00618	1.03522	1.2419	1.00933	1.00867	0.885101
45F-7-063	0.998312	0.864051	0.871777	1.29042	0.757829	1.04526	0.973252	1.00497	1.29348	1.14528	1.11443	1.02298	1.08807	1.28252	1.07404	0.94094	0.920563	0.770613
45F-7-064	1.0077	0.794785	1.06362	1.10627	0.492972	0.872507	0.987907	0.945058	1.17857	1.076	1.07568	1.07893	1.07745	1.261	0.664161	0.930934	0.861204	0.83446
45F-7-065	0.994529	0.732679	0.882401	0.81945	0.875713	0.891341	0.637424	0.774074	1.20833	1.13806	1.17039	1.21697	1.1776	1.1395	0.808137	0.875066	0.683557	0.493073
45F-7-066	0.991127	1.06301	0.978959	1.0692	1.94596	0.943807	0.880061	0.924607	1.19353	1.24121	1.06404	1.09583	1.03338	1.02733	1.39803	1.09302	0.847033	0.778251
45F-7-067	1.04748	0.956899	0.963508	0.978891	2.27349	0.882616	0.794643	0.922085	1.15821	1.25918	1.0837	1.04137	0.956048	1.33837	1.09626	1.02724	0.917295	0.906147
45F-7-068	0.981347	0.954094	1.07017	0.936349	0.542336	0.976936	1.10581	1.03497	1.21244	1.22239	1.16185	1.18019	1.13335	1.26942	1.09853	1.05592	0.944932	0.659117
45F-7-069	0.951934	0.935481	0.860346	1.05274	1.51373	0.981704	0.777836	1.05908	1.20311	1.13984	1.11112	1.03792	1.04776	0.941827	0.896985	0.929609	0.879116	0.566207
45F-7-070	0.987975	0.869745	0.876836	0.792296	1.34393	0.85856	0.821419	0.705385	1.21882	1.22653	1.13784	1.09066	1.09391	0.992812	0.989511	0.965628	0.779217	0.527483
45F-7-071	0.991128	0.887758	0.953257	0.963212	1.42384	0.919949	0.730901	0.783171	1.18168	1.15505	1.09282	0.934108	0.982177	0.993522	0.828892	0.992002	0.790493	0.547167
45F-7-072	0.991161	0.883312	1.00298	1.36398	1.40715	1.13735	0.834737	0.839853	1.2144	1.11178	1.01909	1.0125	1.06753	1.12852	0.800382	0.949832	0.800569	0.834544
45F-7-073	0.975123	0.974316	0.893582	0.97352	1.6628	0.901279	0.723426	1.12021	1.18172	1.20702	1.10155	0.986401	0.932343	0.950718	1.04835	0.98292	0.827411	0.666669
45F-7-074	1.00107	0.947409	0.938719	0.686916	1.28036	0.873895	0.707645	0.74257	1.10416	1.15778	1.06077	0.989898	0.967929	0.953316	1.22945	1.02596	0.865752	0.780032
45F-7-075	0.994476	0.985896	0.98338	1.12928	0.681084	1.17878	1.00068	0.92085	1.22955	1.14291	1.13863	1.05297	1.08168	0.985374	0.885988	0.968987	0.983972	0.669346
45F-7-076	0.977868	0.833844	1.00367	1.14452	0.864788	0.961932	0.985434	0.780085	1.26232	1.22399	1.10676	0.996363	1.05774	0.958177	0.979828	0.926798	0.659944	0.395279
45F-7-077	0.984498	1.05045	0.902025	0.710334	1.79071	0.908103	0.928018	0.85956	1.18294	1.21586	1.09993	1.06862	1.12808	1.20662	1.50819	1.0245	0.883077	0.650059
45F-7-078	1.00107	0.968215	0.979922	1.01765	0.162983	0.969701	1.56062	0.855115	1.12089	1.14408	1.05124	1.07361	1.11273	1.09216	1.0726	0.834019	0.798073	0.774286
45F-7-079	1.02759	0.858599	0.981682	1.3365	1.39701	1.1162	1.09816	0.995078	1.23681	1.16507	1.0419	1.02978	1.04892	1.01783	0.69685	0.992564	0.852285	0.827911
45F-7-080	0.991161	1.10959	1.09895	0.907724	0.806176	0.826051	0.593212	0.687439	1.07543	1.15029	1.08127	1.02378	1.03032	0.856811	0.880844	1.0048	0.892724	0.756105
45F-7-081	1.03139	1.00626	0.794159	0.915737	1.96119	0.870305	0.771415	0.741952	1.24079	1.15186	1.08026	1.05562	1.10527	1.23087	1.28233	1.02673	1.02383	0.882169
45F-7-082	0.9681	1.03444	0.896398	0.925139	0.879387	1.03539	0.883296	1.01638	1.17717	1.08976	1.071	1.08326	1.05397	1.17636	0.796919	0.983838	1.02371	0.773214
45F-7-083	1.03089	1.08369	1.1394	0.762951	1.22317	1.00539	1.093	0.692677	1.21563	1.21024	1.02109	1.09522	1.07556	1.45015	1.26576	1.0054	0.887235	0.84839
45F-7-084	0.967958	0.803867	0.809378	0.936077	0.842824	0.889263	0.908842	0.861126	1.2171	1.32362	1.16865	1.1027	1.07554	0.957983	0.950323	0.953689	0.607919	0.499352
45F-7-085	1.00442	1.05349	1.00878	0.984826	1.92652	1.0811	0.91002	0.958109	1.09469	1.15704	1.09922	0.995188	1.0616	0.823693	0.991859	0.964175	0.79481	0.624697
45F-7-086	0.987813	1.04939	0.843085	0.849161	1.25282	0.849555	0.835239	0.812601	1.1647	1.10301	1.05872	1.07207	1.02665	0.892924	0.792826	1.00353	0.981067	0.796822
45F-7-087	0.994533	1.14565	0.732597	0.974963	0.653729	0.977239	1.4096	0.995733	1.12734	1.20162	1.07696	1.03259	1.02568	0.935369	1.01518	1.00897	0.874845	0.683043
45F-7-088	1.04763	1.04268	0.851673	0.67312	1.51316	0.824817	0.652244	0.789414	1.07451	1.13585	1.04262	1.01852	0.962162	0.951598	1.47426	1.04359	0.897076	0.707333
45F-7-089	0.968306	0.875922	0.837807	0.592169	1.26057	0.717972	0.725973	0.810716	1.09092	1.23274	1.10653	1.03165	0.957283	1.04556	1.22625	0.985799	0.916663	0.672251
45F-7-090	0.948036	0.966237	0.858077	0.723545	2.02976	0.994388	0.73818	0.810692	1.17095	1.28737	1.10308	1.046	1.03006	0.920959	1.23789	0.922427	0.917925	0.63373
45F-7-091	0.99116	0.985346	0.876146	1.21162	1.79405	1.00453	0.676235	0.868134	1.21908	1.19685	1.07773	1.10282	1.07726	1.1733	0.796301	0.9691	0.910062	0.840446
45F-7-092	0.974543	0.821012	1.18524	0.785306	0.38423	0.827374	1.09393	0.739497	1.25532	1.17831	1.16559	1.05764	1.08507	0.950838	1.22082	0.958316	0.863767	0.665408
45F-7-093	1.03115	0.663739	0.910792	1.01954	1.56353	0.827232	0.78815	0.966992	1.13982	1.21897	1.13169	0.992118	1.05921	1.34007	1.01716	1.00117	0.789049	0.704606
45F-7-094	1.03762	1.03754	0.89357	0.974963	0.941983	1.02081	1.32268	0.983779	1.21223	1.19474	1.05099	1.02873	1.06166	1.43537	1.10335	1.03477	0.933134	1.08791
45F-7-095	1.02099	1.08198	0.961619	0.877466	0.764036	0.831975	1.23142	1.08499	1.03159	1.11401	1.01224	1.06526	1.10929	1.01997	1.04437	1.06678	1.10529	0.800607
45F-7-096	1.04751	0.841097	0.945703	0.69805	2.24101	0.868578	0.832968	0.667022	1.21758	1.27195	1.10254	1.03302	0.999068	1.09562	1.17508	1.00346	0.818078	0.673907
45F-7-097	0.974588	0.832765	0.867273	0.907724	0.935019	0.887485	1.03883	0.807812	1.1517	1.26413	1.14784	1.05731	1.08313	0.72235	0.978807	0.917577	0.70761	0.455861
45F-7-098	0.971274	0.978969	1.05251	0.907724	1.51566	1.00659	0.803158	0.747301	1.1329	1.17784	1.10737	0.980502	1.01285	0.738654	1.16993	0.91303	0.67151	0.417599
45F-7-099	0.971414	1.0078	1.00609	0.877466	0.577967	0.962223	1.01498	0.753178	1.13373	1.14994	1.04518	1.04257	1.09147	0.800675	0.879345	0.971051	0.823736	0.653747
45F-7-100	1.02492	0.97169	0.984576	0.571132	2.16935	0.809336	0.855539	0.645023	1.18932	1.34644	1.1137	0.950141	1.00234	1.34211	1.2262	1.01113	0.84039	0.839392
45F-7-101	0.984531	0.916786	1.00505	0.801068	0.875679	0.835126	0.955132	0.745857	1.19641	1.23952	1.11949	1.03584	1.05855	1.13718	1.03164	0.937677	0.719202	0.413143
45F-7-102	0.974646	0.869649	0.846784	0.773445	1.80539	0.875849	0.73722	0.9686	1.16696	1.24347	1.12963	0.939946	1.01749	0.80045	1.34288	0.96149	0.946481	0.717499
45F-7-103	1.04763	0.996064	0.875064	1.01246	1.93397	1.02003	1.06839	1.06933	1.24169	1.0945	1.01817	1.07188	1.08935	1.36054	1.14921	1.03148	1.01805	1.01077
45F-7-104	0.977868	0.955974	0.85893	0.811267	1.54189	0.9045	0.787849	0.823183	1.12427	1.15572	1.12379	1.04368	1.08476	1.02797	0.688448	0.936333	0.796979	0.685947
45F-7-105	0.991214	0.776958	0.978869	0.746648	2.3199	0.955464	0.495782	0.749472	1.23553	1.28004	1.08167	1.03411	1.01945	0.948588	1.19341	0.931011	0.765731	0.504292
45F-7-106	1.06074	0.972218	0.837875	0.785306	1.09878	0.912775	0.770831	0.847543	1.1764	1.10247	1.06157	1.0154	1.02116	1.42913	0.91378	1.03204	1.04624	1.04787
45F-7-107	0.991635	0.951594	0.771634	0.862689	1.00152	0.948771	0.830157	0.73792	1.19506	1.13631	1.05756	1.06248	1.07473	1.10778	0.923805	0.968835	0.926128	0.705734
45F-7-108	1.01473	0.93834	0.902625	0.88712	2.04088	0.883649	0.585362	0.774515	1.30427	1.23678	1.06245	1.04085	1.02601	0.890677	1.14142	0.985459	0.761841	0.531964
45F-7-109	1.03106	0.905405	0.636924	0.785306	2.28898	0.801852	0.507044	0.693136	1.22983	1.17168	1.06676	1.04653	1.11442	1.30918	1.32694	1.03015	0.880231	0.683534
45F-7-110	0.994431	0.888202	0.840524	0.901408	1.47336	1.07555	0.903842	1.0301	1.23118	1.10107	1.1382	1.04244	1.03371	1.08057	0.961541	1.04	0.861233	0.683926
45F-7-111	1.02427	1.00935	0.788584	0.636033	1.73855	0.77087	0.601161	0.774872	1.10082	1.12114	1.13273	1.09702	1.11852	1.43283	1.29366	1.05426	1.01649	0.826465
45F-7-112	1.00769	1.11603	0.825936	0.686656	1.47442	0.800703	0.579419	0.843181	1.08795	1.21487	1.06558	1.04426	1.07568	1.11966	1.13986	1.07014	1.00737	0.80685
45F-7-113	0.994814	0.745152	0.744774	0.504673	2.22572	0.960602	0.636875	0.826161	1.13035	1.24714	1.15255	1.11496	1.10829	1.16833	1.02782	0.996013	0.979892	0.651583
45F-7-114	0.988187	0.824009	1.01861	0.85832	1.45748	1.03226	0.83672	0.828788	1.19728	1.25595	1.12322	1.02911	1.06443	1.01163	0.852067	0.996091	0.831016	0.652465
45F-7-115	1.01449	1.09664	0.939141	0.862689	1.64121	1.11974	0.817259	0.628536	1.21879	1.29098	1.12429	1.06902	1.08363	1.11995	1.08049	1.01253	0.888668	0.879775
45F-7-116	1.04425	0.945529	0.842494	0.85832	1.3875	0.763356	0.674951	0.864308	1.17015	1.24528	1.08948	1.04676	1.1246	1.33484	1.05694	1.02325	0.936032	0.841422
45F-7-117	0.981443	0.900823	0.840109	0.735703	1.36217	0.786856	0.722196	0.796642	1.17816	1.2552	1.12452	1.01999	1.05748	1.18067	0.89699	1.00194	0.943535	0.649154
45F-7-118	0.9879	0.948169	0.902667	1.05643	1.06848	0.961227	1.00327	0.901619	1.1063	1.19045	1.08638	1.07079	1.08388	1.44822	0.848278	0.996963	1.08051	0.873025
45F-7-119	0.981443	0.911626	0.756045	0.613318	0.895355	0.901883	1.1042	0.978448	1.20403	1.20643	1.06779	1.11239	1.12994	1.36974	0.794935	0.98007	0.965876	0.868853
45F-7-120	0.991289	0.840054	0.990226	1.09683	0.743131	0.940069	1.02389	0.884743	1.13648	1.22055	1.18372	1.04147	1.06506	1.10992	1.04759	0.950566	0.829198	0.63302
45F-7-121	0.994999	1.00257	0.820255	1.16944	1.46772	1.05299	0.742757	0.995705	1.22107	1.22155	1.11892	1.06652	1.06068	1.00115	0.944423	0.954155	0.870061	0.873216
45F-7-122	0.98467	1.04845	0.665094	0.649909	1.35887	0.833729	0.709284	0.84116	1.23618	1.27253	1.10842	1.04671	1.08556	0.899097	1.22206	0.928051	0.752524	0.37703
45F-7-123	1.04763	0.972604	0.781015	0.940142	1.6628	1.00392	0.868339	0.974751	1.21356	1.12092	1.07933	1.04776	1.06061	1.32404	1.34922	1.06106	1.00915	0.966366
45F-7-124	0.978032	0.722163	0.962167	0.85832	0.299009	0.976066	0.922211	0.921965	1.21178	1.2319	1.15318	1.04912	1.09907	1.15205	1.43698	0.978153	0.87376	0.93509
45F-7-125	0.9681	0.893482	0.675858	0.974963	1.63974	0.904791	0.632826	0.784622	1.10743	1.2431	1.1571	1.00759	1.05372	0.973093	0.801059	0.805406	0.655073	0.399158
45F-7-126	0.974588	0.995919	0.784061	1.09521	1.63522	1.01986	0.770719	1.1219	1.17182	1.14391	1.09288	1.03326	1.06769	0.830744	1.59292	0.941009	0.805278	0.746336
45F-7-127	0.998159	1.05676	0.710636	0.723545	1.93151	0.869829	0.669233	0.756112	1.15027	1.11077	1.10752	1.02375	1.04067	1.31603	1.09254	0.942889	0.89779	0.572998
45F-7-128	1.00504	0.890088	0.961818	0.811267	1.1895	1.00615	0.833138	0.765652	1.2335	1.32299	1.1245	1.04795	1.08456	1.04072	0.855111	0.956268	0.735549	0.50773
45F-7-129	0.9879	0.821283	0.786873	0.975213	0.615173	0.991664	1.14225	0.95667	1.16291	1.21931	1.11768	1.00187	1.10423	1.14149	0.890753	0.944092	0.893052	0.660884
45F-7-130	0.99116	0.983766	0.812941	1.10065	0.708154	0.959747	0.752146	0.863406	1.17216	1.16729	1.07869	1.05795	1.13044	1.14637	0.953631	0.960116	0.822906	0.780908
45F-7-131	1.00439	1.06158	0.912484	0.860238	1.73475	0.902743	0.814916	1.1142	1.19287	1.22737	1.08925	1.01028	0.998329	1.10178	1.15017	0.988382	1.00237	0.844171
45F-7-132	0.964643	0.891085	0.876326	0.901408	1.34839	0.919149	0.935401	0.815987	1.25935	1.17057	1.0586	1.06746	1.06755	1.05007	1.16341	0.979418	0.761661	0.54625
45F-7-133	0.997757	0.787893	0.71859	1.12928	1.87149	1.05712	0.666866	1.0856	1.25827	1.10086	1.10397	1.09887	1.1124	1.01977	1.36819	1.00708	0.776564	0.701387
45F-7-134	0.991289	0.995533	0.790555	1.20851	1.98768	1.04723	0.885565	0.91503	1.2325	1.17883	1.09085	1.1508	1.10122	1.21889	0.714155	0.985262	0.857808	0.913398
45F-7-135	0.997791	0.94689	0.815204	0.869215	1.19381	0.893285	0.945627	0.946623	1.14292	1.10285	1.09127	1.06228	1.04951	0.938343	1.23499	1.05939	0.896586	0.675148
45F-7-136	0.994529	1.03627	0.750652	0.915737	1.49017	1.11502	0.952472	1.03518	1.19253	1.11933	1.0448	1.02385	1.07282	1.06395	1.33914	1.0013	0.95881	1.10309
45F-7-137	1.00825	0.984852	0.787875	0.901408	2.00514	0.93694	0.698164	0.837372	1.16256	1.08111	1.07005	1.04665	1.03433	0.926923	0.881505	1.00961	0.902418	0.731251
45F-7-138	0.988651	0.896693	0.774246	0.856698	1.53902	0.923798	0.988752	0.974616	1.15162	1.15969	1.07679	1.01749	1.06157	1.45424	1.04134	0.9867	0.916932	0.937116
45F-7-139	1.00447	0.915059	0.662868	1.02341	2.18633	0.969598	0.76872	0.929745	1.21651	1.19278	1.06112	1.11717	1.11089	1.43608	1.23449	1.03165	0.944154	0.853049
45F-7-140	1.00511	0.900804	0.779561	0.834937	2.73764	0.817466	0.7851	0.896788	1.21166	1.21536	1.09233	1.01993	1.06709	0.971667	0.973757	0.976571	0.763453	0.658103
45F-7-141	0.977903	0.902062	0.86751	0.897196	0.971306	0.953807	1.0039	0.932287	1.21565	1.20434	1.071	0.996701	1.00812	0.908492	1.20173	1.01104	0.878021	0.648912
45F-7-142	0.984498	0.785626	0.935244	0.940142	1.2231	1.10322	1.17342	1.10515	1.25997	1.21095	1.10325	1.05811	1.06682	1.06109	0.939549	0.977537	0.842684	0.7462
45F-7-143	1.01433	0.847831	0.975014	1.30997	0.595948	1.25971	1.2808	1.06888	1.09647	1.17717	1.06752	1.08239	1.07725	0.970246	0.739208	0.956897	0.855731	0.786405
45F-7-144	0.997746	0.881622	0.743569	0.823988	1.04757	1.01203	1.08116	0.930625	1.15041	1.30531	1.10755	1.07244	1.05774	1.20368	1.35347	0.976339	0.998921	0.85144
45F-7-145	1.01102	0.943311	0.853698	0.925139	1.02575	0.891881	0.928182	0.976821	1.17451	1.09464	1.05466	1.0653	1.03685	1.04364	1.20676	1.05678	1.04069	0.900699
45F-7-146	1.03094	1.03566	0.905814	0.811267	1.19863	1.01955	0.702775	0.809299	1.09103	1.19271	1.08909	1.00222	1.03255	0.917406	0.967783	0.990138	0.862208	0.709342
45F-7-147	0.981347	0.798298	0.847923	0.649013	0.0186234	0.831258	1.16642	0.757434	1.1312	1.19412	1.12178	1.10531	1.11144	1.06812	0.850976	0.963337	0.802416	0.523726
45F-7-148	0.977869	1.02919	0.833159	0.974963	1.21061	0.876085	0.857108	0.648526	1.2129	1.24579	1.08858	1.02914	1.08035	0.990192	1.03082	0.977557	0.756408	0.614961
45F-7-149	0.984498	0.999542	0.564003	0.811267	3.13521	0.84108	0.617214	0.767666	1.08345	1.13721	1.03556	1.02122	0.967936	0.908317	1.10526	0.971088	0.822538	0.606478
45F-7-150	0.9879	1.00016	0.716777	0.978891	1.95393	0.988567	0.669865	0.876229	1.19563	1.21226	1.0412	1.04756	1.09704	1.16482	1.11461	1.05004	0.876721	0.826582
45F-7-155	0.984585	0.888534	0.731217	0.801068	0.698377	0.845215	0.62711	0.99632	1.13557	1.19865	1.05731	1.03017	1.01499	1.1131	0.823091	0.981014	0.860768	0.929257
45F-7-156	1.01127	0.902454	0.689487	0.774235	1.70692	0.859899	0.590949	0.755479	1.19921	1.24818	1.14679	0.971887	1.04727	1.05772	1.18587	1.02255	0.927924	0.690779
45F-7-157	0.988477	0.992816	0.690975	0.877466	2.17223	0.884889	0.638118	0.670633	1.19306	1.26406	1.12356	0.945684	1.00291	1.04867	1.16083	0.997552	0.689602	0.608523
45F-7-158	1.00147	0.971604	0.647645	1.09164	1.30783	0.936247	1.05189	1.06769	1.22565	1.10346	1.07805	0.983868	1.02322	1.07114	0.944073	1.01905	0.967546	0.92837
45F-7-159	0.978148	0.986817	0.777299	0.984826	1.27756	0.9586	0.861473	1.01263	1.02073	1.1689	1.05709	1.02372	1.07469	1.07195	1.04334	0.983123	0.924232	0.698604
45F-7-161	1.01102	1.07557	0.591962	0.723545	2.08061	0.77285	0.575343	0.671935	1.17764	1.27375	1.11638	1.07968	1.05138	0.978831	1.53666	0.99905	0.799325	0.765976
45F-7-162	0.994699	0.884511	0.655029	0.984826	1.40715	1.07701	0.978341	0.955536	1.31083	1.20475	1.09481	1.11447	1.14234	1.22719	0.884316	0.987372	0.906906	0.817107
45F-7-163	1.00106	0.853126	0.686878	0.839242	1.95715	0.998002	0.760812	0.880986	1.17189	1.27458	1.1435	1.06072	1.05287	1.02566	0.819219	0.932434	0.714448	0.548489
45F-7-166	0.968187	1.00822	0.689134	0.897929	1.80615	0.941816	0.883758	0.802935	1.09576	1.16934	1.07224	1.0564	1.05301	1.11592	1.08925	0.993568	0.924574	0.738693
45F-7-167	0.984661	0.958386	0.619998	0.915737	2.63039	1.08555	0.714448	0.928218	1.08869	1.17487	1.02842	1.04604	1.10506	0.967415	1.17428	1.02188	0.86222	0.704544
45F-7-168	0.981347	0.84084	0.638966	0.95405	1.74025	0.960358	0.514813	1.02603	1.16376	1.22773	1.11012	1.03293	0.994714	1.11522	1.05071	0.885495	0.733342	0.629381
45F-7-169	0.981271	0.855687	0.585795	0.792296	1.07951	0.845455	0.647636	0.867702	1.10346	1.19237	1.08434	0.981998	1.02243	1.03629	1.13098	0.939036	0.851301	0.574707
45F-7-170	1.00479	0.807434	0.654885	1.10065	2.53511	1.00509	0.632815	0.809485	1.21509	1.20145	1.10522	1.06341	1.11427	0.937626	1.46502	1.00134	0.81116	0.545593
45F-7-175	0.994529	1.07852	0.605251	0.978891	1.41777	0.900108	1.0002	1.00418	1.09548	1.12699	1.06847	1.00078	1.02269	0.810075	1.27433	0.972386	0.916622	0.840883
45F-7-181	0.991385	0.952454	0.723843	1.05643	1.24117	0.950538	0.763916	0.798328	1.12508	1.0295	1.05487	1.08846	1.06831	1.1321	1.17359	0.987412	0.887204	0.936669
45F-7-182	0.981183	0.932689	0.569304	1.00134	2.38628	1.02697	0.686374	0.859074	1.19515	1.21628	1.06477	1.03033	0.994359	1.12083	0.974894	0.952022	0.842048	0.650574
45F-7-186	0.99116	0.83309	0.712704	0.88712	1.27136	1.04393	0.812863	0.913073	1.22993	1.2701	1.07718	1.04795	1.03912	1.02166	1.25262	1.08638	0.816988	0.767422
45F-7-187	1.0674	0.878891	0.595488	0.710334	1.13282	0.909154	0.768543	0.828988	1.15766	1.25638	1.08101	1.01957	1.12681	1.37307	1.2171	1.04621	0.895792	0.66515
45F-7-188	0.994699	0.938948	0.670654	0.940142	0.923604	1.08227	0.892722	0.924398	1.09008	1.19379	1.04901	1.07137	1.05795	1.05984	1.03504	1.04752	0.863043	0.688804
45F-7-189	1.02762	0.936556	0.706061	1.05817	1.09764	1.13333	1.08136	0.9868	1.15359	1.15984	1.08644	1.0752	1.09322	1.34646	1.29974	1.07493	1.01036	0.865485
45F-7-220	0.994442	0.863185	0.639764	1.05274	1.59584	0.968865	1.02422	0.770566	1.23628	1.24706	1.11789	1.03325	1.04069	0.941815	0.927456	0.971272	0.757197	0.528462
45F-7-222	1.02767	0.979984	0.639252	0.823988	1.70658	0.879157	0.428445	0.7867	1.03777	1.1174	1.04763	0.977274	0.932667	1.09888	0.697653	1.02677	0.982798	0.900919
45F-7-223	1.00475	1.03146	0.565019	0.753894	2.59108	0.962855	0.698073	0.800179	1.0893	1.22859	1.05837	1.05483	1.00987	1.24065	1.24109	0.995634	1.00557	0.892972
45F-7-240	0.964703	0.949595	0.676685	1.07771	0.802716	1.03925	0.885511	0.998249	1.17122	1.20724	1.12459	1.0425	1.06394	0.93081	1.20254	0.98092	0.799108	0.557918
45F-7-250	0.981218	0.881561	0.694362	0.936077	0.845036	0.930299	0.848428	0.878377	1.25035	1.20913	1.0987	1.05999	1.08166	1.13404	0.890115	0.986367	0.754797	0.608732
45F-7-252	1.01765	1.11396	0.655453	0.823988	0.993661	0.897384	0.829181	0.834686	1.08691	1.13037	1.09655	1.04516	1.06705	1.26498	1.56006	1.04787	0.941872	0.81632
45F-7-253	0.981592	0.999936	0.697949	1.05643	1.57408	1.07724	0.804003	1.08029	1.18108	1.14384	1.10204	0.977014	0.999438	1.14341	0.853862	0.984421	0.909182	0.933995
45F-7-256	0.997927	1.06299	0.651412	1.02341	2.76119	1.04638	0.655288	0.983541	1.15898	1.16339	1.10324	1.06693	1.05282	0.950281	1.38023	1.09378	0.947129	0.790005
45F-7-257	0.958157	0.951753	0.608339	0.811081	1.53692	1.02788	0.79882	0.953836	1.16512	1.19538	1.14724	1.04615	1.06786	1.05066	1.32335	0.946984	0.813825	0.654534
45F-7-261	0.977868	0.936556	0.651528	0.909701	1.21407	0.916373	0.807508	0.866735	1.18127	1.17397	1.06113	1.07326	1.10144	0.91728	1.02979	0.975997	0.794387	0.523795
45F-7-262	0.977857	0.893816	0.639072	0.974963	2.05323	1.02592	0.691071	0.771135	1.22915	1.20982	1.06893	1.04678	1.05356	1.14675	1.06658	0.944568	0.844551	0.74765
45F-7-263	0.984757	0.888735	0.545602	0.839242	0.960435	0.923295	0.723943	0.775334	1.12228	1.26452	1.10374	1.05133	1.08356	0.847019	1.0623	0.974335	0.788282	0.531956
45F-7-265	0.954665	0.934354	0.605895	0.88712	0.84235	0.90012	0.781767	0.91546	1.10788	1.16594	1.11369	1.05614	0.997198	1.01446	1.70217	0.94686	0.843066	0.725143
45F-7-266	0.964874	0.934946	0.605148	1.09034	0.902952	0.884162	1.03348	0.801923	1.12712	1.1555	1.03141	1.05293	1.05836	0.950778	0.985567	0.965938	0.811031	0.754694
45F-7-267	1.01432	0.964645	0.578515	0.877466	1.3114	0.827986	0.913857	0.825039	1.16	1.12739	1.06756	1.02055	1.00127	1.03374	0.903508	1.01952	0.965737	0.79619
45F-7-268	0.974815	0.876281	0.452666	0.934579	1.76432	0.930122	0.795482	0.987575	1.19364	1.17409	1.02931	1.07502	1.02903	1.00098	0.857564	0.963498	0.793843	0.773707
Parent-XC21	1.03757	0.796794	0.511756	1.13073	3.03664	1.0107	0.631438	0.983042	1.05728	1.10804	1.05491	1.13182	1.12078	1.62042	1.39689	1.00204	1.02232	1.15695
Parent-XC7	0.981216	0.774966	0.571146	0.735703	0.423305	0.958482	1.19537	0.982862	1.07278	1.20046	1.10824	1.10601	1.13263	1.06207	1.08926	1.0146	0.885097	0.751982

## Sheet: Table S4
	Supplemental Table 4. All QTLs of the wheat drought resistance index. DI, drought resistance index; HD, heading date; PH, plant height; GF, grain fullness; BSS, number of basal sterile spikelet; TGW, thousand grain weight; GWPS, grain weight per spike; TY, total yield; CT, canopy temperature; SPAD, chlorophyll content; NDVI, normalized differential vegetation index; EF, early filling stage; MF, m…
Traits	QTLs	Chr	Left Marker	Right Marker	LOD	PVE (%)	Add
2016DI-HD	QDHD-4B	4B	wsnp_Ex_c26807_36031771	BS00064818_51	4.7921	15.2928	-0.0624
2014DI-HD	QDHD-5A	5A	Tdurum_contig44343_1039	RAC875_rep_c112751_303	4.2785	8.1055	-0.009
2015DI-HD	QDHD-7B	7B	wsnp_Ku_c10939_17975681	Excalibur_c31010_376	3.3306	6.3808	0.0117
2016DI-PH	QDPH-1A	1A	RAC875_c32452_55	Kukri_c93012_76	2.7838	5.9338	-0.03
2014DI-PH	QDPH-1B	1B	wsnp_Ex_c5947_10431109	Kukri_c54200_209	2.74	5.7222	0.0264
2014DI-PH	QDPH-5A	5A	IAAV2328	RAC875_c16943_404	3.09	6.4948	0.0281
2016DI-PH	QDPH-7A	7A	wsnp_CAP7_c949_486485_2	wsnp_Ex_c1146_2200823_2	4.0894	9.4405	-0.038
2014DI-GF	QDGF-4B	4B	wsnp_Ex_c26807_36031771	BS00064818_51	3.2667	32.5276	-0.217
2014DI-GF	QDGF-7D.1	7D	D_contig55386_313	Ra_c10518_735	4.3138	41.4445	-0.1978
2015DI-GF	QDGF-7D.2	7D	IAAV6659	Ku_c47803_245	2.9403	53.6485	-0.3206
2014DI-BSS	QDBSS-4B.1	4B	BS00022364_51	BS00023035_51	7.5266	49.9504	-0.9812
2016DI-BSS	QDBSS-4B.2	4B	wsnp_Ex_c26807_36031771	BS00064818_51	9.9368	42.8593	-1.6456
2016DI-BSS	QDBSS-7D.1	7D	IAAV6659	Ku_c47803_245	5.3372	44.6728	-1.3275
2016DI-BSS	QDBSS-7D.2	7D	Ku_c47803_245	RAC875_c53629_483	7.6267	25.5714	-2.775
2015DI-TGW	QDTGW-2B	2B	BobWhite_c658_377	wsnp_Ex_rep_c66900_65313836	2.6099	29.4872	0.1064
2016DI-TGW	QDTGW-3A	3A	RAC875_c50689_142	wsnp_Ex_c39221_46569987	3.5442	8.3644	0.043
2014DI-TGW	QDTGW-3B	3B	Excalibur_c19857_549	BS00066805_51	2.5959	19.4474	-0.0497
2015DI-GWPS	QDGWPS-7D.1	7D	IAAV6659	Ku_c47803_245	4.4116	46.4934	-0.3791
2014DI-GWPS	QDGWPS-7D.2	7D	D_contig55386_313	Ra_c10518_735	3.3556	27.528	-0.4551
2016DI-TY	QDTY-1B	1B	RAC875_c16352_326	GENE-0951_398	2.7135	15.0807	0.0928
2015DI-HD-CT	QDHD-CT-7B	7B	BobWhite_c36693_210	Excalibur_rep_c67369_364	2.5211	6.0381	0.0257
2016DI-MF-CT	QDMF-CT-1B	1B	Excalibur_c14273_1928	Kukri_c92979_195	3.8842	9.2776	-0.0186
2014DI-MF-CT	QDMF-CT-4A	4A	Kukri_c27874_515	BS00068243_51	2.8269	6.7728	0.0154
2014DI-HD-SPAD	QDHD-SPAD-3B	3B	Excalibur_c11242_301	RAC875_c161_228	3.6733	8.2417	-0.0153
2015DI-HD-SPAD	QDHD-SPAD-3D	3D	RAC875_c19660_1530	wsnp_BE446462D_Ta_2_3	2.5311	15.4252	-0.0274
2014DI-HD-SPAD	QDHD-SPAD-4B	4B	wsnp_Ex_c23363_32607637	wsnp_Ex_c32127_40841791	3.0272	7.2279	0.0154
2016DI-EF-SPAD	QDEF-SPAD-2D	2D	Kukri_c26576_329	wsnp_Ra_rep_c116793_96612614	2.6837	8.9021	-0.0178
2016DI-EF-SPAD	QDEF-SPAD-2D	2D	RAC875_c24364_526	Tdurum_contig9214_279	2.7631	6.8024	-0.0155
2014DI-EF-SPAD	QDEF-SPAD-5B	5B	RAC875_c33791_320	wsnp_BE403214B_Ta_2_1	3.0977	8.1662	-0.0173
2014DI-MF-SPAD	QDMF-SPAD-2A	2A	Excalibur_c84687_162	wsnp_Ku_rep_c69876_69364477	3.336	7.9985	0.0202
2016DI-MF-SPAD	QDMF-SPAD-5A	5A	BS00035256_51	Tdurum_contig44343_1039	6.074	14.6065	-0.4056
2016DI-MF-SPAD	QDMF-SPAD-7D	7D	IAAV6659	Ku_c47803_245	2.9696	43.1769	-1.0775
2014DI-ES-NDVI	QDES-NDVI-1B	1B	wsnp_Ex_c5947_10431109	Kukri_c54200_209	2.6862	5.6189	0.0497
2014DI-ES-NDVI	QDES-NDVI-3D	3D	Kukri_c48_1257	Kukri_c4636_1032	3.3477	7.3193	-0.0568
2014DI-ES-NDVI	QDES-NDVI-7A	7A	wsnp_Ex_rep_c104448_89161562	BS00009283_51	3.0604	6.3114	-0.0526
2014DI-HD-NDVI	QDHD-NDVI-2B	2B	wsnp_Ra_c6440_11246397_2	BS00111146_51	2.5451	5.6577	0.0131
2016DI-HD-NDVI	QDHD-NDVI-5A	5A	Tdurum_contig44343_1039	RAC875_rep_c112751_303	3.0557	7.2778	-0.0177
2014DI-HD-NDVI	QDHD-NDVI-6A	6A	RAC875_c1998_1744	RAC875_c103443_475	3.8003	8.5712	0.0162
2014DI-HD-NDVI	QDHD-NDVI-7D	7D	D_contig55386_313	Ra_c10518_735	11.0281	27.5558	0.1402
2016DI-EF-NDVI	QDEF-NDVI-5B	5B	BS00003944_51	BS00049719_51	2.7157	6.871	-0.0515
2016DI-EF-NDVI	QDEF-NDVI-7A	7A	BobWhite_c25527_133	BS00075425_51	2.5462	24.1143	-0.0969
2016DI-MF-NDVI	QDMF-NDVI-4B	4B	wsnp_Ex_c26807_36031771	BS00064818_51	2.9431	20.1813	-0.5127
2015DI-MF-NDVI	QDMF-NDVI-7D	7D	IAAV6659	Ku_c47803_245	5.0327	48.3413	-0.2631
